# Supplementary material for: Genetic diversity of Leptospira isolates in Lao PDR and genome analysis of an outbreak strain
Source: PLoS Negl Trop Dis. 2021 Dec 28;15(12):e0010076. doi: 10.1371/journal.pntd.0010076 (PMC8746763; doi:10.1371/journal.pntd.0010076)
Supplement: S1 Table — Genome features and the patients epidemiological clinical outcome data are indicated. (XLSX) [file pntd.0010076.s001.xlsx]

## Sheet: Sheet1
isolate	Isolationyear	ID1	Species 2	Serogroup	Source	contigs	totallengthbp	Clonalgroup 3	died	Age_Year	Sex	ethnicgroup	Province	occupation	Maxdaysill	Fever	Rigors	headache	Arthralgia	Myalgia	RetroOrbitalpain	Jaundice	Nausea	Vomiting	Diarrhoea	Constipation	Cough	DifficultyBreathing	Rash	Seizure	Neckstiffness	Confusion	Abdominalpain	Drowsy	HearingLoss	SeenRatLast2Weeks	CatAtHome	VisitRiceFieldLast2Weeks	VisitForestLast2Weeks	exam_temperature	exam_pulse	exam_bpressuresystolic	exam_bpressurediastolic	exam_resprate	exam_pale	exam_jaundice	exam_lympadenopathy	exam_conjunctivalsuffusion	exam_chestexamabnormal
UI 9149	2007	39	L. borgpetersenii	Unknown	GenBank	26	3911301	24		13		Lao Loum	Vientiane Capital		5	1	1	1	0	1		1	1	1	1	0	0	0	0	0	0	0	1	0	0			1		38.5	90	130	60	40	1	1	0	1	0
UI 8452	2007	41	L. interrogans	Unknown	GenBank	272	4853568	26		16	M	Lao Loum	Vientiane Province	Building worker	6	1	1	1	1	0	0	0	0	0	0	0	0	0	0	0	0	0	0	0	0	1				37.5	84	90	50	22	0	0	0	0	0
UI 9600	2007	43	L. interrogans	Unknown	GenBank	129	4710111	28	0	50	M	Lao Loum	Vientiane Capital	Building worker	4	1	1	1	0	1	0	0	0	0	0	0	0	0	0	0	0	0	0	0	0	1				38	90	100	60	22	0	0	0	0	0
UI 12621	2008	44	L. interrogans	Unknown	GenBank	88	5039215	29	0	13	M	Lao Loum	Vientiane Capital		4	1	0	1	0	0	0	0	0	0	0	0	0	0	0	0	0	0	0	0			1	1
UI 12764	2007	46	L. interrogans	Grippotyphosa	GenBank	147	5101759	31		30	M	Lao Loum	Vientiane Province		3	1	1	1	1	1	0	0	1	0	0	0	0	0	0	0	0	0	0	0			1			38	80	120	80	20	0	0	0	0
LNT 1234	2011	49	L. weilii	Unknown	GenBank	62	4325071	32		16	M		Luangnamtha	Farmer	2	1								1	0		0		0											38
UI 13098	2008	50	L. weilii	Unknown	GenBank	226	4524578	33		32	F	Lao Sung	Vientiane Capital	Housewife	3	1	0	1	0	0	0	0	0	0	0	0	0	0	0	0	0	0	0	0	0	1	1			38	90	90	60	20	1	0	0	0	1
UI 12539	2008	718*	L. interrogans	Autumnalis	This study	143	4639173	272	0	21	M		Vientiane Capital	Student	4	1	1	1	1	1	1	0	0	0	0	0	0	0	0	0	0	0	0	0	0	1	1	1		38	100	10	7	15	0	0	0	0	0
LNT 2340	2011	723	L. weilii	Mini	This study	191	4195894	273	0	12	M	Lao Loum	Saravan	Student	3	1	1	1	1	1	0	0	1	1	0	0	1	0		0	0	0	0	0	0	1	1	1	1	37.5		90	60		0	0	0	0	0
UI 9661	2007	731*	L. interrogans	Canicola	This study	215	4707698	28	0	53	M	Lao Loum	Vientiane Capital	Govt Official	0	1	0	1	1	1	0	0	0	0	0	0	0	0	0	0	0	0	0	0	0	1				38.5	100	90	60	25	0	0	0	0	0
UI 10645	2007	732*	L. interrogans	Canicola	This study	191	4654655	28		16	M	Lao Loum	Saravan	Student	5	1	0	1	0	1	0	0	0	0	0	0	0	0	0	0	0	0	0	0	0		1			39	110	110	60	24	0	0	0	1	0
UI 12268	2008	733*	L. interrogans	Autumnalis	This study	158	4943947	272	0	20	M	Lao Loum	Vientiane Capital		2	1	1	1	1	1	0	0	0	0	0	0	0	0	0	0	0	0	0	0	0		1			37.3	110	90	60	22	0	0	0	0	0
UI 12344	2008	734*	L. interrogans	Canicola	This study	185	4724846	28		39	M	Lao Loum	Vientiane Capital		7	1	0	1	1	1	0	0	0	0	0	0	0	0	0	0	0	0	0	0	0	1		1		38	108	100	60	23	0	0	0	0	0
UI 13087	2008	735*	L. interrogans	Canicola	This study	151	4657266	28	0	34	F	Lao Loum	Vientiane Capital		2	1	0	1	1	1	0	0	1	1	1	0	0	0	0	0	0	0	1	0	0	1				38.4	94	110	70	24	1	0	0	0	0
UI 14535	2009	736	L. weilii	Celledoni	This study	240	4401511	274		13	M	Lao Loum	Vientiane Capital	Student	3	1	0	1	1	1	0	0	0	0	1	0	0	0	0	0	0	0	1	1	0		1	1	1	38.5	115	110	60	26	0	0	0	0	0
UI 14631	2009	737	L. weilii	Celledoni	This study	204	4387176	47	0	39	M	Lao Loum	Vientiane Capital	Govt Official	4	1	1	1	1	1	0	0	0	1	0	0	0	0	0	0	0	0	0	1	0	1	0		1	37.8	96	110	70	18	0	0	0	0	0
UI 19035	2010	741	L. borgpetersenii	Javanica	This study	98	3933662	25		16	M	Lao Loum	Vientiane Capital	Farmer	2	1	0	0	0	0	0	0	0	1	0	0	0	0	0	0	0	0	0	0	0	1	0			38	100	80	50	22	0	0	0	0	0
UI 19245	2011	742*	L. interrogans	Autumnalis	This study	119	4612826	272		73	M	Lao Loum	Vientiane Capital		0	1	1	1	0	1	0	0	0	0	0	0	1	0	0	0	0	0	0	0	0					38	90	140	90	20	1	1	0		1
UI 22068	2012	743*	L. interrogans	Autumnalis	This study	165	4791256	272	0	28	M	Lao Loum	Vientiane Capital	Building worker	6	1	0	1	0	0	0	0	0	0	0	0	0	0	0	0	0	0	0	0	0	1	0			39	100	110	70	22	0	0	0	0	0
UI 22743	2012	744*	L. interrogans	Autumnalis	This study	137	4945512	272		39	M	Lao Loum	Vientiane Capital		0	1	1	1	1	1															0					37	86	90	60	20	0	0	0	0	0
UI 27845	2013	745*	L. interrogans	Australis	This study	618	4839307	275		14	M	Lao Loum	Vientiane Capital		2	1	1	0	0	0	0	1	1	1	1	0	0	0	0	0	0	0	1	0	0					40	112	100	70	39	1	1	0	0	0
UI 8434	2006	746*	L. interrogans	Grippotyphosa	This study	298	4651381	276	0	13	M	Lao Loum	Vientiane Province		4	1	0	0	0	0	0	0	1	1	0	0	0	0	0	0	0	0	1	0	0	1		1	1	38	100	90	60		0	0	0	0	0
UI 12769	2008	747*	L. interrogans	Grippotyphosa	This study	293	4788059	277		19	M	Lao Loum	Vientiane Capital	Student	5	1	1	1	0	1	1	0	0	0	1	0	0	0	0	0	0	0	0	0	0	1	1			38	100	110	70	20	0	0	0	0	0
UI 12823	2008	748*	L. interrogans	Canicola	This study	391	4528425	28		19	M	Lao Loum	Vientiane Capital		3	1	1	1	0	1	1	0	0	0	1	0	0	0	0	0	0	0	0	0	0	1	0			39	100	100	60	20	0	0	0	0	0
UI 12830	2008	749*	L. interrogans	Autumnalis	This study	414	4365818	272	1	40	M	Lao Loum	Vientiane Capital	Building worker	4	1	0	1	1	1	0	0	0	0	0	0	0	0	0	0	0	0	0	0	0	1				38.7	90	120	80	22	0	0	0	0	0
UI 13016	2008	750	L. interrogans	Autumnalis	This study	231	4646551	272		18	M	Lao Loum	Vientiane Province	Student	4	1	1	1	1	1	0	1	1	1	0	0	0	1	0	0	0	0	0	1	0	1	1			38.1	100	130	50	22	1	1	0	1	0
UI 15117	2009	751*	L. interrogans	Autumnalis	This study	404	4452606	272		45	M	Lao Loum	Vientiane Capital		4	1		1	1	1	0	0	0	0	0	0	1	0		0	0	0	0	0	0	1	0		1	39.4	97	90	60	26	0	0	0	0	0
UI 15357	2009	752*	L. interrogans	Canicola	This study	188	4640843	28		32	F	Lao Loum	Vientiane Capital		4	1	1	1	0	1	1	0	0	0	0	0	0	0	0	0	0	0	0	0	0	1	0			38	100	110	70	20	0	0	0	0	0
UI 23152	2012	753*	L. interrogans	Bataviae	This study	569	4821586	278		54	M	Lao Loum	Baulikhamxai	Farmer	4	1	1	1	1	1	0	0	0	0	0	0	0	0	0	0	0	0	0	0	0					38.6	76	100	70	20	0	0	0	0	0
LNT 1600	2010	754*	L. interrogans	Bataviae	This study	645	4670524	279	0	33	M	Lao Sung	Luangnamtha		7	1	1	1	1	1	0	0	0	0	0	0	0	0	1	0	0	0	0	0	0	1	1	1	1	39	87	110	70	22	0	0	0	0	0
LNT 2859	2012	755*	L. interrogans	Icterohaemorrhagiae	This study	471	4824586	280	0	22	M	Lao Thung	Luangnamtha		2	1	0	1	1	1	0	0	1	0	0	0	0	0	0	0	0	0	0	0	0	1	1	1	1	38.5	83	118	62	20	0	0	0	0	0
LNT 3086	2014	756*	L. interrogans	Grippotyphosa	This study	422	4804690	281	0	19	M		Luangnamtha	Student	3	1	0	1	0	0	0	0	0	0	0	0	1	0	0	0	0	0	0	0	0	0	1	1	1	37	90	115	74	18	0	0	0	0	0
LNT 3110	2014	757	L. weilii	Mini	This study	311	4202144	282	0	17	M	Lao Thung	Luangnamtha	Student	3	1	0	1	0	1	0	0	0	1	0	0	0	0	0	0	0	0	0	0	0	1	1	1	1	38	81	103	67	17	0	0	0	0	0
SV 725	2011	758	L. weilii	Hebdomadis	This study	287	4332563	283	0	18	F	Lao Loum	Baukeo	Student	2	1	0	1	1	1	1	0	0	0	0	0	0	0	0	0	0	0	0	0	0	0	0	0	0	38	108	114	70	20	0	0	0	1	0
SV 865	2011	759*	L. interrogans	Pomona	This study	355	4556372	284	0	62	M	Lao Loum	Saravan	Govt Official	5	1	1	1	1	1	0	0	0	0	0	0	1	0	0	0	0	0	0	0	0	1				38	76	100	80		1	0	0	0	0
UI 8596	2006	762*	L. interrogans	Autumnalis	This study	271	4522229	272	0	50	M	Lao Loum	Vientiane Capital		1					0	0	0								0	0	0			0					39	100	110	70	27	0	0	0	0	0
UI 29907	2014	763*	L. interrogans	Bataviae	This study	469	4877627	285	0	28	F	Lao Sung	Vientiane Province		0	1	0	0	0	0	0	0	0	0	0	0	0	0	0	0	0	0	0	0	0				1	37.7	91	96	53	20	0	0	0	0	0
UI 36788	2016	764*	L. interrogans	Grippotyphosa	This study	182	4812207	286	0	62	M	Lao Loum	Vientiane Capital	Farmer	4	1	1	1	1	1	0	0	0	0	0	0	0	0	0	0	0	0	0	0	0					37.5	90	100	60	20	0	0	0	0	0
UI 17322	2010	769	L. interrogans	Canicola	This study	272	4833924	28		16	M	Lao Loum	Vientiane Capital	Student	3	1	0	1	0	0	0	0	0	0	0	0	0	0	0	0	0	0	0	0	0	1	0			39	88	100	80	22	0	0	0	0	1
UI 9931	2007	770	L. borgpetersenii	Javanica	This study	170	4127319	25	1	50	F	Lao Loum	Vientiane Capital	Housewife	4	1	0	0	1	0	0	0	1	1	0	0	0	1	0	0	0	0	0	0	0	1		0	0	39.5	112	90	50	32	1	0	0	0	0
UI 15191	2009	771*	L. interrogans	Pomona	This study	479	5176456	287	0	24	M	Lao Loum	Vientiane Capital	Merchant	5	1	1	1	1	1	1	0	1	1	1	0	0	0	0	0	0	0	1	0	0	1	0			38	102	120	80	22	0	0	0	0	0
UI 25281	2013	773*	L. interrogans	Autumnalis	This study	310	4961792	272		50	F	Lao Loum	Vientiane Capital	Farmer	3	1	1	1	1	1	0	0	1	1	0	0	0	0	0	0	0	0	1	0	0	1	1	1	0	36.5	90	90	60	25	0	0	0	0	1
SV 719	2011	774*	L. interrogans	Icterohaemorrhagiae	This study	493	5232049	289	0	29	M	Lao Loum	Saravan	Soldier	3	1	1	1		1	0	0	0	0	0	0	0	0	0	0	0	0	0	0	0	1				38	120	120	80		0	0	0	0	0
UI 14469	2009	775*	L. interrogans	Autumnalis	This study	250	5203794	30		18	M	Lao Loum	Vientiane Capital	Student	0	1	1	0	0	0	0	0	0	0	0	0	0	0	0	0	0	0	0	0	0	1	0	1		39	92	120	80	23	0	0	0	0	0
LNT 1854	2010	776*	L. interrogans	Canicola	This study	237	4860597	28	0	24	M	Lao Loum	Luangnamtha	Govt Official	5	1	1	1	1	1	0	0	0	0	0	0	1	0	0	0	0	0	0	0	0	1	1	1	1	39	88	110	70	22	0	0	0	0	0
UI 8561	2006	777*	L. interrogans	Bataviae	This study	256	4981390	27	0	20	M	Lao Loum	Vientiane Province	Student	6	1	0	1	1	1	1	0	1	1	0	0	0	0	0	0	0	0	0	0	0	1				37.5	80	110	70		0	0	0	0	0
UI 8704	2006	778*	L. interrogans	Autumnalis	This study	158	4703760	272	0	5	M	Lao Loum	Vientiane Capital	Student	4	1	0	1	0	1	0	1	0	0	0	0	0	0	0	0	0	0	1	0	0	1		1	0	39	146	80	30	60	1	1	0	0	0
UI 29382	2014	779*	L. interrogans	Autumnalis	This study	177	4762946	272	1	16	M	Lao Loum	Vientiane Capital	Student	4	1	1	1	1	1	1	1	1	1	0	0	1	1		0	0	0	0	0	0					37.4	124	80	40	40	0	1	0	0	1
UI 37443	2016	780*	L. interrogans	Icterohaemorrhagiae	This study	484	5027255	290	1	30	F		Vientiane Capital		6	1	0	1	1	1	0	0	0	0	0	0	1	0	0	0	0	0	0	0	0		0	1			120	70	50	33	1	0	0		0
UI 12758	2008	782*	L. interrogans	Autumnalis	This study	217	5153300	30		56	F	Lao Loum	Vientiane Capital	Housewife	7	1	0	0	0	0	0	0	1	1	0	0	0	0	0	0	0	0	0	0	0	1				39	100	110	60	18	0	0	0	0	0
UI 14721	2009	783	L. interrogans	Bataviae	This study	264	5114195	40		21	M	Lao Loum	Vientiane Capital	Farmer	5	1	1	1	1	1	0	1	0	0	1	1	0	0	0	0	0	0	0	0	0		0	1		39.5	120	100	60	36	0	1	0	0	0
LNT 2987	2013	785	L. weilii	Celledoni	This study	182	3971165	292		35	F	Lao Thung	Luangnamtha	Farmer	4	1	1	1	1	1	0	0	0	0	0	0	0	0	0	0	0	0	0	0	0	1	1	1	1	37	79	98	61	22	0	0	0	0	0
SV 1038	2012	787	L. weilii	Celledoni	This study	587	4485095	293		28	F	Lao Thung	Luangnamtha	Housewife	3	1	0	1	0	1	0	0	0	0	0	0	0	0	0	0	0	0	0	0	0	1	1			38.7	116	80	61	18	0	0	0	0	0
SV 588	2015	788*	L. interrogans	Pomona	This study	383	4452333	284		10	F	Lao Loum	Saravan	Student	7	1	0	1	0	0	0	0	0	0	0	0	0	0	0	0	0	0	0	0	0	1	0	1	0	38.5	82	100	70	24	0	0	1	0	0
FS 3849	2013	789*	L. interrogans	Bataviae	This study	525	4776240	40
UI 38829	2017	790*	L. interrogans	Autumnalis	This study	590	4940850	272		45	F		Vientiane Capital		0	1	1	1	0	1	0	0	0	0	0	0	0	0	0	0	0	0	0	0	0			1		37	90	90	50	22	0	0	0	0	0
UI 8368	2006	800*	L. interrogans	Grippotyphosa	This study	505	4959156	277	0	4	M	Lao Loum	Vientiane Province		1					0	0	0				0				0	0	0			0			0	0	40	114	90	60	28	0	0		0
UI 13005	2008	801	L. interrogans	Autumnalis	This study	347	4700384	272		31	F	Lao Loum	Vientiane Province		0	1	1	1	1	1	0	0	1	1	0	0	1	0	0	0	0	0	0	0	0					38	84	100	60	22	0	0	0	0	0
UI 14346	2009	802*	L. interrogans	Grippotyphosa	This study	462	4921983	295		13	M	Lao Loum	Vientiane Capital		3	1	0	1	1	1		0	0	0	1	0	0	0	0	0	0	0	0	0	0	1	0			40	120	100	60		0	0	0	0	0
UI 14851	2009	803*	L. interrogans	Autumnalis	This study	637	4821705	272		28	M	Lao Loum	Vientiane Capital	Merchant	6	1	1	1	1	1		0	0	0	0	0	0	0	0	0	0	0	0	0	0	1	1				92	90	60	26	0	0	0	0	0
UI 15218	2009	804*	L. interrogans	Autumnalis	This study	332	4559288	272	0	19	M	Lao Loum	Vientiane Capital	Building worker	3	1	1	1	1	1	1	0	1	1	1	0	0	0	0	0	0	0	1	0	0	1	1	1	1	38.9	82	120	80	23	0	0	0	0	0
UI 15308	2009	805*	L. interrogans	Autumnalis	This study	308	4659591	272		29	M	Lao Loum	Vientiane Capital		3	1	1	1	1	1	0	0	0	0	0	0	0	0	0	0	0	0	0	0	0	1		1		40.6	96	120	70	24	0	0	0	0	0
LNT 1612	2010	806	L. interrogans	Bataviae	This study	465	4988875	296	0	35	M	Lao Sung	Luangnamtha		6	1	1	1	1	1	0	0	1	1	1	0	0	0	0	0	0	0	1	0	0	1	1	1	1	38	78	100	60	22	1	0	0	0	0
LNT 2714	2012	807*	L. interrogans	Autumnalis	This study	521	4811035	297		28	M	Lao Loum	Saravan	Farmer	1	1	1	1	1	1	0	0	0	0	0	0	1	0	0	0	0	0	0	0	0	1	1	1	1	37.5	86	120	80	18	0	0	0	0	0
LNT 3077	2014	808*	L. interrogans	Grippotyphosa	This study	564	4913282	298	0	22	F	Lao Loum	Luangnamtha	No job	7	1	1	1	1	1	0	0	0	0	0	0	1	0	0	0	0	0	0	0	0	1	1	1	1	38	80	120	80	24	0	0	0	0	0
UI 19893	2011	809	L. interrogans	ND	This study	455	4729368	288		65	F	Lao Loum	Vientiane Capital	Housewife	3	1	1	1	1	1	0	0	0	0	0	0	0	0	0	0	0	0	0	0	0	1				38	90	100	60	20	0	0	0	0	0
UI 33938	2015	810	L. kirschneri	Grippotyphosa	This study	453	4514244	299	0	14	M	Lao Loum	Vientiane Capital	Student	5	1	0	1	1	1	0	0	1	1	0	0	0	0	1	0	0	0	0	0	0		1			39	90	117	70	25	0	0	0	0	0
UI 37640	2016	811*	L. interrogans	ND	This study	356	4653741	300	1	40	F	Lao Loum	Vientiane Capital		5	1	0	1	0	1	0	0	0	0	1	0	0	0	0	0	0	0	1	0			0
UI 12342	2008	821*	L. interrogans	Canicola	This study	356	4681321	28		38	M	Lao Loum	Vientiane Capital	Govt Official	2	1	1	1	0	0	0	0	0	0	1	0	0	0	0	0	0	0	1	0	0	1	1	0	0	37.7	107	90	60	22	0	0	0	0	0
UI 8440	2006	825*	L. interrogans	Autumnalis	This study	432	4778832	302	0	60	F	Lao Loum	Vientiane Capital	Housewife	4	1	0	0	0	1	0	0	0	0	1	0	0	0	0	0	0	0	0	0	0	1				38	100	90	60	20	0	0	0	0	0
UI 17545	2010	826*	L. interrogans	Bataviae	This study	359	4964851	40		40	M	Lao Loum	Vientiane Capital	Farmer	3	1	0	1	0	1	1	0	1	0	0	0	0	0	0	0	0	0	0	0	0	1	0	1		39	87	130	70	20	0	0	0	0	0
UI 23056	2012	827	L. kirschneri	ND	This study	503	4504894	63		37	F	Lao Loum	Vientiane Capital	Farmer	5	1	1	1	1	1	0	0	1	1	1	0	0	0	0	0	0	0	1	0	0	1	0	1	1	37	95	80	50	20	1	0	0	0	0
LNT 3102	2014	828*	L. interrogans	ND	This study	574	4695916	40	0	26	M	Lao Loum	Luangnamtha	Govt Official	3	1	1	1	1	1	0	0	0	0	0	0	0	0	0	0	0	0	0	0	0	1	1	0	0	38.2	93	115	69	20	0	0	0	1	0
SV 547	2015	829*	L. interrogans	Pyrogenes	This study	468	4921331	303		14	F	Lao Loum	Saravan	Housewife	3	1	0	1	0	0	0	0	0	0	0	0	0	0	0						0	1	0	1	0	40	90	110	70	22	0	0	0	0	0
UI 18681	2010	833*	L. interrogans	Autumnalis	This study	331	4788726	272	0	59	F	Lao Loum	Vientiane Province		3	1	1	1	1	1	0	0	0	0	0	0	0	0	0	0	0	0	0	0	0		1			39	100	100	60	20	0	0	0	0	1
1 : strain ID in BIGSdb hosted at the Institute Pasteur (https://bigsdb.pasteur.fr/leptospira/).
2: The asterisk corresponds to the L. interrogans isolates whose genomes were analyzed for the pangenome structure.
3: Clonal group - group of cgMLST allelic profiles differing by no more than 40 allelic mismatches (out of 545 loci) from at least one other member of the group.
[truncated: 23 more columns]
