# Supplementary material for: Genetic diversity of Leptospira isolates in Lao PDR and genome analysis of an outbreak strain
Source: PLoS Negl Trop Dis. 2021 Dec 28;15(12):e0010076. doi: 10.1371/journal.pntd.0010076 (PMC8746763; doi:10.1371/journal.pntd.0010076)
Supplement: S2 Table — (XLSX) [file pntd.0010076.s002.xlsx]

## Sheet: Export
id	isolate	country	continent	year	host	species	serovar	serogroup	glmU_1	pntA_1	sucA_1	tpiA_1	pfkB_1	mreA_1	caiB_1	ST (MLST (scheme 1))
13	Veldrat Batavia 46	Indonesia	Asia	1938	rat	Leptospira borgpetersenii	Javanica	Javanica	24	27	30	34	67	27	11	143
14	3705	Indonesia	Asia	1937	human	Leptospira interrogans	Wolffi	Sejroe	9	1	2	4	13	9	3	58
20	Bangkinang_I	Indonesia	Asia	1929	human	Leptospira interrogans	Bangkinang	Autumnalis	1	13	1	1	14	2	7	29
21	Benjamin	Indonesia	Asia	1937	human	Leptospira interrogans	Benjamini	Canicola	1	1	2	1	6	3	1	16
23	Bindjei	Indonesia	Asia	1930	human	Leptospira interrogans	Bindjei	Canicola	1	1	1	16	28	2	6	8
30	Djasiman	Indonesia	Asia	1938	human	Leptospira interrogans	Djasiman	Djasiman	1	1	1	1	6	2	9	11
55	Paidjan	Indonesia	Asia	1939	human	Leptospira interrogans	Paidjan	Bataviae	1	1	1	1	7	3	32	2
64	Salinem	Indonesia	Asia	1924	human	Leptospira interrogans	Pyrogenes	Pyrogenes	1	1	1	5	12	2	9	13
65	Sentot	Indonesia	Asia	1937	human	Leptospira interrogans	Sentot	Djasiman	1	1	1	4	29	4	1	6
69	Swart	Indonesia	Asia	1952	human	Leptospira interrogans	Bataviae	Bataviae	6	8	2	2	9	7	5	50
86	Vleermuis_90C	Indonesia	Asia	1938	bat	Leptospira interrogans	Schueffneri	Canicola	1	1	1	1	14	15	7	3
90	3522_C	Indonesia	Asia	1938	bat	Leptospira kirschneri	Cynopteri	Cynopteri	17	22	15	22	33	18	10	70
220	Mankarso	Indonesia	Asia	1938	human	Leptospira interrogans	Mankarso	Icterohaemorrhagiae	1	1	2	1	12	1	6	19
292	Hond HC	Indonesia	Asia	1929	canine	Leptospira interrogans	Medanensis	Sejroe	3	2	3	3	4	6	8	35
452	Sarmin	Indonesia	Asia	1930	human	Leptospira weilii	Sarmin	Sarmin	50	62	58	54	65	53	48	191
455	K2-1	Indonesia	Asia		bovine	Leptospira weilii	Unipertama	Sejroe	48	63	59	51	69	54	49	195
491	Vleermuis 3868	Indonesia	Asia	1938	bat	Leptospira kirschneri	Cynopteri	Cynopteri	17	22	15	22	33	18	10	70
593	Djasiman	Indonesia	Asia		human	Leptospira interrogans	Djasiman	Djasiman	1	1	66	1	84	2	9	233
689	3522 CT	Indonesia	Asia	1938	bat	Leptospira kirschneri	Cynopteri	Celledoni	17	22	15	22	33	18	10	70
1065	Naam	Indonesia	Asia	1936	human	Leptospira interrogans	Naam	Icterohaemorrhagiae	1	1	9	6	6	11	7	23
1211	Hardjoprajitno	Indonesia	Asia	1938	human	Leptospira interrogans	Hardjo type Prajitno	Sejroe	1	1	2	1	7	4	3	20
242	UI12627	Laos	Asia	2008	human	Leptospira interrogans	Autumnalis	Autumnalis	2	1	1	2	2	1	2	34
296	UI08414	Laos	Asia	2006	human	Leptospira interrogans	Canicola	Canicola	3	3	3	3	4	5	5	37
347	UI08381	Laos	Asia	2006	human	Leptospira interrogans	Grippotyphosa	Grippotyphosa	1	1	2	26	6	22	7	78
578	L31	Laos	Asia	2014	human	Leptospira interrogans			1	1	2	6	6	15	7	222
579	L40	Laos	Asia	2014	human	Leptospira interrogans			1	1	3	3	6	6	6	223
760	LNT 1194	Laos	Asia	2009	human	Leptospira weilii	Mengdeng	Celledoni	49	56	55	51	63	49	45	187
983	UI13372	Laos	Asia	2008	human	Leptospira interrogans	Autumnalis	Autumnalis	1	1	1	29	34	22	5	87
17	Abraham	Malaysia	Asia	1953	human	Leptospira interrogans	Abramis	Pyrogenes	1	1	1	9	23	5	3	15
22	Biggs	Malaysia	Asia	1953	human	Leptospira interrogans	Biggis	Pyrogenes	1	1	1	11	16	2	6	14
33	Fudge	Malaysia	Asia	1957	human	Leptospira interrogans	Fugis	Australis	1	1	1	2	6	2	6	137
36	Gurung	Malaysia	Asia	1953	human	Leptospira interrogans	Gurungi	Djasiman	8	1	9	2	16	1	6	55
39	Jones	Malaysia	Asia	1957	human	Leptospira interrogans	Jonsis	Canicola	8	1	1	2	18	3	9	54
51	Marsh	Malaysia	Asia	1953	human	Leptospira interrogans	Haemolytica	Sejroe	1	1	2	1	7	4	3	20
52	Moores	Malaysia	Asia	1953	human	Leptospira interrogans	Mooris	Autumnalis	1	1	1	2	16	2	18	5
61	Richardson	Malaysia	Asia	1953	human	Leptospira interrogans	Ricardi	Sejroe	8	1	10	2	16	4	9	56
67	Smith	Malaysia	Asia	1953	human	Leptospira interrogans	Smithi	Icterohaemorrhagiae	1	1	2	2	6	13	9	21
68	Sumner	Malaysia	Asia	1957	human	Leptospira interrogans	Sumneri	Canicola	1	1	1	13	8	10	6	7
114	Cox	Malaysia	Asia	1953	human	Leptospira weilii	Coxi	Javanica	48	58	57	53	62	51	45	186
157	RM 2	Malaysia	Asia		rat	Leptospira interrogans	Muelleri	Grippotyphosa	1	1	1	1	85	2	57	234
228	Birkin	Malaysia	Asia	1953	human	Leptospira interrogans	Birkini	Icterohaemorrhagiae	1	13	1	1	14	6	13	28
230	267-1348	Malaysia	Asia	1961	water	Leptospira interrogans	Evansi	Ranarum	1	16	9	4	19	3	7	32
399	NIID9	Malaysia	Asia	2007	human	Leptospira interrogans			6	18	2	56	2	7	9	133
400	NIID10	Malaysia	Asia	2010	human	Leptospira interrogans			1	6	2	26	10	1	8	134
456	M 39090	Malaysia	Asia		human	Leptospira weilii	Langati	Tarassovi	51	62	61	57	70	53	50	196
466	LR21/12	Malaysia	Asia	2012	rat	Leptospira interrogans			1	10	7	58	15	5	52	205
524	PC803/11	Malaysia	Asia	2011	human	Leptospira interrogans			1	1	9	2	76	6	13	217
595	Marsh	Malaysia	Asia		human	Leptospira interrogans	Haemolytica	Sejroe	1	1	1	2	83	3	6	235
597	1530	Malaysia	Asia	2014	human	Leptospira interrogans		Icterohaemorrhagiae	1	1	1	1	76	2	58	237
598	WRG-L358	Malaysia	Asia	2017	rat	Leptospira interrogans			1	1	2	4	1	2	6	238
602	782	Malaysia	Asia	2014	human	Leptospira interrogans		Canicola	1	13	2	2	6	10	13	240
603	1489	Malaysia	Asia	2014	human	Leptospira interrogans		Bataviae	1	1	1	4	18	5	6	241
606	WRG-L295	Malaysia	Asia	2016	rat	Leptospira weilii			49	58	57	51	69	52	49	242
607	WRG-L349	Malaysia	Asia	2016	rat	Leptospira interrogans			1	1	1	1	8	6	6	243
943	Langkawi	Malaysia	Asia		human	Leptospira interrogans	Lai type Langkawi	Icterohaemorrhagiae	1	71	1	13	34	3	6	236
1276	BJ3	Malaysia	Asia	2018	soil	Leptospira yasudae			70	79	75	69	96	73	64	262
1289	SP15	Malaysia	Asia	2016	human	Leptospira interrogans			9	1	2	2	106	2	3	265
24	C3	Philippines	Asia	1970	toad	Leptospira interrogans	Carlos	Autumnalis	10	15	2	10	17	2	5	60
44	LT101-69	Philippines	Asia		rat	Leptospira interrogans	Losbanos	Bataviae	6	8	2	2	9	7	5	50
45	LT398	Philippines	Asia	1957	rat	Leptospira interrogans	Manilae	Pyrogenes	8	14	2	17	26	16	6	57
401	K1-5	Philippines	Asia	2006	rat	Leptospira interrogans		Grippotyphosa	8	64	2	17	68	16	8	135
402	E93	Philippines	Asia	2007	rat	Leptospira interrogans		Grippotyphosa	8	64	2	17	68	16	8	135
951	UP-OM	Philippines	Asia		human	Leptospira interrogans	Manilae		8	14	2	17	26	16	6	57
217	Bangkok D 92	Thailand	Asia		canine	Leptospira interrogans	Bangkok	Australis	1	1	1	2	6	2	7	12
219	L1006	Thailand	Asia	2002	human	Leptospira interrogans	Grippotyphosa	Grippotyphosa	1	1	2	3	6	6	6	18
231	C10010	Thailand	Asia	2004	bandicoot	Leptospira interrogans		Autumnalis	2	1	1	2	2	1	2	34
232	C10064	Thailand	Asia	2004	bandicoot	Leptospira interrogans		Autumnalis	2	1	1	2	2	1	2	34
233	C30015	Thailand	Asia	2004	bandicoot	Leptospira interrogans		Autumnalis	2	1	1	2	2	1	2	34
234	C3003	Thailand	Asia	2004	bandicoot	Leptospira interrogans		Autumnalis	2	1	1	2	2	1	2	34
235	C3004	Thailand	Asia	2004	bandicoot	Leptospira interrogans		Autumnalis	2	1	1	2	2	1	2	34
236	C3005	Thailand	Asia	2004	bandicoot	Leptospira interrogans		Autumnalis	2	1	1	2	2	1	2	34
237	P3010	Thailand	Asia	2004	bandicoot	Leptospira interrogans		Autumnalis	2	1	1	2	2	1	2	34
246	L0013	Thailand	Asia	2000	human	Leptospira interrogans	Autumnalis	Autumnalis	2	1	1	2	2	1	2	34
247	L0015	Thailand	Asia	2000	human	Leptospira interrogans	Autumnalis	Autumnalis	2	1	1	2	2	1	2	34
248	L0020	Thailand	Asia	2000	human	Leptospira interrogans	Autumnalis	Autumnalis	2	1	1	2	2	1	2	34
249	L0025	Thailand	Asia	2000	human	Leptospira interrogans	Autumnalis	Autumnalis	2	1	1	2	2	1	2	34
250	L0088	Thailand	Asia	2000	human	Leptospira interrogans	Autumnalis	Autumnalis	2	1	1	2	2	1	2	34
251	L0116	Thailand	Asia	2000	human	Leptospira interrogans	Autumnalis	Autumnalis	2	1	1	2	2	1	2	34
252	L0133	Thailand	Asia	2000	human	Leptospira interrogans	Autumnalis	Autumnalis	2	1	1	2	2	1	2	34
253	L0135	Thailand	Asia	2000	human	Leptospira interrogans	Autumnalis	Autumnalis	2	1	1	2	2	1	2	34
254	L0382	Thailand	Asia	2001	human	Leptospira interrogans	Autumnalis	Autumnalis	2	1	1	2	2	1	2	34
255	L0388	Thailand	Asia	2001	human	Leptospira interrogans	Autumnalis	Autumnalis	2	1	1	2	2	1	2	34
256	L0431	Thailand	Asia	2001	human	Leptospira interrogans	Autumnalis	Autumnalis	2	1	1	2	2	1	2	34
257	L0442	Thailand	Asia	2001	human	Leptospira interrogans	Autumnalis	Autumnalis	2	1	1	2	2	1	2	34
258	L0453	Thailand	Asia	2001	human	Leptospira interrogans	Autumnalis	Autumnalis	2	1	1	2	2	1	2	34
259	L0468	Thailand	Asia	2001	human	Leptospira interrogans	Autumnalis	Autumnalis	2	1	1	2	2	1	2	34
260	L0474	Thailand	Asia	2001	human	Leptospira interrogans	Autumnalis	Autumnalis	2	1	1	2	2	1	2	34
261	L0521	Thailand	Asia	2001	human	Leptospira interrogans	Autumnalis	Autumnalis	2	1	1	2	2	1	2	34
262	L0528	Thailand	Asia	2001	human	Leptospira interrogans	Autumnalis	Autumnalis	2	1	1	2	2	1	2	34
263	L0562	Thailand	Asia	2001	human	Leptospira interrogans	Autumnalis	Autumnalis	2	1	1	2	2	1	2	34
264	L0587	Thailand	Asia	2001	human	Leptospira interrogans	Autumnalis	Autumnalis	2	1	1	2	2	1	2	34
265	L0607	Thailand	Asia	2001	human	Leptospira interrogans	Autumnalis	Autumnalis	2	1	1	2	2	1	2	34
266	L0643	Thailand	Asia	2001	human	Leptospira interrogans	Autumnalis	Autumnalis	2	1	1	2	2	1	2	34
267	L0661	Thailand	Asia	2001	human	Leptospira interrogans	Autumnalis	Autumnalis	2	1	1	2	2	1	2	34
268	L0752	Thailand	Asia	2002	human	Leptospira interrogans	Autumnalis	Autumnalis	2	1	1	2	2	1	2	34
269	L0894	Thailand	Asia	2002	human	Leptospira interrogans	Autumnalis	Autumnalis	2	1	1	2	2	1	2	34
270	L0984	Thailand	Asia	2002	human	Leptospira interrogans	Autumnalis	Autumnalis	2	1	1	2	2	1	2	34
271	L1000	Thailand	Asia	2002	human	Leptospira interrogans	Autumnalis	Autumnalis	2	1	1	2	2	1	2	34
272	L1059	Thailand	Asia	2002	human	Leptospira interrogans	Autumnalis	Autumnalis	2	1	1	2	2	1	2	34
273	L1096	Thailand	Asia	2002	human	Leptospira interrogans	Autumnalis	Autumnalis	2	1	1	2	2	1	2	34
274	L1118	Thailand	Asia	2002	human	Leptospira interrogans	Autumnalis	Autumnalis	2	1	1	2	2	1	2	34
275	L1227	Thailand	Asia	2002	human	Leptospira interrogans	Autumnalis	Autumnalis	2	1	1	2	2	1	2	34
276	L1229	Thailand	Asia	2002	human	Leptospira interrogans	Autumnalis	Autumnalis	2	1	1	2	2	1	2	34
277	L1254	Thailand	Asia	2002	human	Leptospira interrogans	Autumnalis	Autumnalis	2	1	1	2	2	1	2	34
278	LP085	Thailand	Asia	2003	human	Leptospira interrogans	Autumnalis	Autumnalis	2	1	1	2	2	1	2	34
279	RY021	Thailand	Asia	2003	human	Leptospira interrogans	Autumnalis	Autumnalis	2	1	1	2	2	1	2	34
280	UT104	Thailand	Asia	2003	human	Leptospira interrogans	Autumnalis	Autumnalis	2	1	1	2	2	1	2	34
281	UT105	Thailand	Asia	2003	human	Leptospira interrogans	Autumnalis	Autumnalis	2	1	1	2	2	1	2	34
282	UT108	Thailand	Asia	2003	human	Leptospira interrogans	Autumnalis	Autumnalis	2	1	1	2	2	1	2	34
283	YT0012	Thailand	Asia	2003	human	Leptospira interrogans	Autumnalis	Autumnalis	2	1	1	2	2	1	2	34
284	UT226	Thailand	Asia	2004	human	Leptospira interrogans	Autumnalis	Autumnalis	2	1	1	2	2	1	2	34
285	UT227	Thailand	Asia	2004	human	Leptospira interrogans	Autumnalis	Autumnalis	2	1	1	2	2	1	2	34
286	UT285	Thailand	Asia	2004	human	Leptospira interrogans	Autumnalis	Autumnalis	2	1	1	2	2	1	2	34
287	H3	Thailand	Asia	2004	human	Leptospira interrogans		Autumnalis	2	1	1	2	2	1	2	34
288	H4	Thailand	Asia	2004	human	Leptospira interrogans		Autumnalis	2	1	1	2	2	1	2	34
289	UT342	Thailand	Asia	2005	human	Leptospira interrogans	Autumnalis	Autumnalis	2	1	1	2	2	1	2	34
290	UT567	Thailand	Asia	2006	human	Leptospira interrogans	Autumnalis	Autumnalis	2	1	1	2	2	1	2	34
291	UT670	Thailand	Asia	2006	human	Leptospira interrogans	Autumnalis	Autumnalis	2	1	1	2	2	1	2	34
299	UD009	Thailand	Asia	2003	human	Leptospira interrogans	Pyrogenes	Pyrogenes	3	3	3	3	4	5	5	37
300	UT479	Thailand	Asia	2005	human	Leptospira interrogans	Canicola	Canicola	3	3	3	3	4	5	5	37
304	L0594	Thailand	Asia	2001	human	Leptospira interrogans	Autumnalis	Autumnalis	3	9	3	12	20	5	8	41
306	L1085	Thailand	Asia	2002	human	Leptospira interrogans	Bataviae	Bataviae	3	11	3	2	4	5	8	42
307	FPW1024	Thailand	Asia	2004	human	Leptospira interrogans			3	18	2	2	3	5	5	45
309	L0996	Thailand	Asia	2002	human	Leptospira interrogans		Hebdomadis	4	1	1	4	4	6	6	46
311	L0941	Thailand	Asia	2002	human	Leptospira interrogans	Medanensis	Sejroe	4	1	1	4	4	6	6	46
313	UT229	Thailand	Asia	2004	human	Leptospira interrogans	Bataviae	Bataviae	4	1	1	4	4	6	6	46
323	L0374	Thailand	Asia	2001	human	Leptospira interrogans	Pyrogenes	Pyrogenes	5	1	1	1	3	2	7	49
324	L0387	Thailand	Asia	2001	human	Leptospira interrogans	Pyrogenes	Pyrogenes	5	1	1	1	3	2	7	49
325	L0443	Thailand	Asia	2001	human	Leptospira interrogans	Pyrogenes	Pyrogenes	5	1	1	1	3	2	7	49
326	L0784	Thailand	Asia	2002	human	Leptospira interrogans	Pyrogenes	Pyrogenes	5	1	1	1	3	2	7	49
328	L1178	Thailand	Asia	2002	human	Leptospira interrogans	Bataviae	Bataviae	10	3	1	5	4	6	13	59
329	UT075	Thailand	Asia	2003	human	Leptospira interrogans	Bataviae	Bataviae	10	3	1	5	4	6	13	59
382	UD-13	Thailand	Asia		human	Leptospira interrogans			1	1	2	3	2	15	6	113
419	L0101	Thailand	Asia	2000	human	Leptospira borgpetersenii			24	27	30	34	67	27	28	144
499	D05	Thailand	Asia	2014	canine	Leptospira interrogans			1	18	2	2	4	6	6	26
500	D08	Thailand	Asia	2014	canine	Leptospira interrogans			1	18	1	4	4	5	3	33
501	D13	Thailand	Asia	2014	canine	Leptospira weilii			46	59	57	53	63	52	45	94
504	R1/0757	Thailand	Asia	2014	rat	Leptospira interrogans			1	18	1	25	4	6	6	103
510	R13/0757	Thailand	Asia	2014	rat	Leptospira interrogans			1	1	1	4	72	13	5	104
511	R14/0757	Thailand	Asia	2014	rat	Leptospira interrogans			1	9	2	61	4	5	13	114
512	R18/1157	Thailand	Asia	2014	rat	Leptospira interrogans			3	18	1	29	3	5	6	210
599	53N5	Thailand	Asia	2010	human	Leptospira interrogans			1	68	2	14	86	6	7	239
600	45L62	Thailand	Asia	2002	human	Leptospira interrogans			1	68	2	14	86	6	7	239
601	56Pu4	Thailand	Asia	2013	human	Leptospira interrogans			56	18	3	6	4	5	7	211
612	SS2452	Thailand	Asia	2013	rat	Leptospira interrogans			1	1	2	2	1	3	9	248
613	SS3366u	Thailand	Asia	2014	rat	Leptospira interrogans			1	1	9	2	6	3	6	249
614	SS3700u	Thailand	Asia	2014	rat	Leptospira interrogans			1	1	9	2	34	3	6	250
615	SS3085	Thailand	Asia	2014	rat	Leptospira interrogans			1	1	9	4	6	3	6	251
616	SS3780u	Thailand	Asia	2014	rat	Leptospira interrogans			1	1	9	4	6	3	6	251
617	SS3908u	Thailand	Asia	2014	rat	Leptospira interrogans			1	10	7	8	15	5	52	252
618	CU23114	Thailand	Asia	2013	human	Leptospira interrogans			1	13	2	29	1	3	6	253
619	SS1759	Thailand	Asia	2013	rat	Leptospira interrogans			1	68	2	2	83	5	6	254
620	SS2310	Thailand	Asia	2013	rat	Leptospira interrogans			1	68	2	2	83	5	6	254
621	SS3869	Thailand	Asia	2014	rat	Leptospira interrogans			3	1	1	2	72	2	5	255
622	SS2311	Thailand	Asia	2013	rat	Leptospira interrogans			1	10	7	8	15	5	52	252
623	SS2488	Thailand	Asia	2013	rat	Leptospira interrogans			1	1	1	2	91	5	9	256
624	SS2765	Thailand	Asia	2014	rat	Leptospira interrogans			1	1	9	2	92	6	9	257
625	SS3703u	Thailand	Asia	2014	rat	Leptospira interrogans			64	75	21	9	90	6	6	258
626	SS2190	Thailand	Asia	2013	rat	Leptospira borgpetersenii			24	28	30	35	37	26	61	259
627	SS1793	Thailand	Asia	2013	rat	Leptospira interrogans			65	1	2	25	1	6	9	260
694	UT130	Thailand	Asia	2003	human	Leptospira kirschneri	Grippotyphosa	Grippotyphosa	15	24	1	24	32	21	26	68
706	H1	Thailand	Asia	2004	human	Leptospira kirschneri		Grippotyphosa	15	24	1	24	32	21	26	68
707	H2	Thailand	Asia	2004	human	Leptospira kirschneri	Honghe	Grippotyphosa	18	23	1	24	32	21	25	71
864	L0066	Thailand	Asia	2003	human	Leptospira borgpetersenii	Javanica	Javanica	24	27	30	34	67	27	11	143
865	MK146	Thailand	Asia	2004	human	Leptospira borgpetersenii	Javanica	Javanica	24	27	30	34	67	27	11	143
879	Autumnalis str. LP101	Thailand	Asia	2003	human	Leptospira interrogans	Autumnalis	Autumnalis	1	1	3	1	2	6	7	22
883	L1111	Thailand	Asia	2002	human	Leptospira interrogans	Bataviae	Bataviae	3	11	3	2	4	5	8	42
886	UT234	Thailand	Asia	2004	human	Leptospira interrogans	Bataviae	Bataviae	4	1	1	4	4	6	6	46
952	L0448	Thailand	Asia	2001	human	Leptospira interrogans	Medanensis	Sejroe	4	1	1	4	4	6	6	46
953	L0887	Thailand	Asia	2002	human	Leptospira interrogans	Medanensis	Sejroe	4	1	1	4	4	6	6	46
954	UT053	Thailand	Asia	2003	human	Leptospira interrogans	Medanensis	Hebdomadis	4	1	1	4	4	6	6	46
958	UT364	Thailand	Asia	2005	human	Leptospira interrogans	Pomona	Pomona	3	3	3	3	4	6	8	38
961	L0374	Thailand	Asia	2001	human	Leptospira interrogans	Pyrogenes	Pyrogenes	5	1	1	1	3	2	7	49
972	C10069	Thailand	Asia	2004	rat	Leptospira interrogans		Pyrogenes	5	1	1	1	3	2	7	49
973	FPW1039	Thailand	Asia	2004	human	Leptospira interrogans			3	2	3	3	4	6	13	139
974	FPW2026	Thailand	Asia	2004	human	Leptospira interrogans			4	18	2	2	3	3	5	47
977	L1207	Thailand	Asia	2002	human	Leptospira interrogans			1	10	7	8	15	5	52	252
985	L0864	Thailand	Asia	2002	human	Leptospira borgpetersenii	Javanica	Javanica	24	27	30	34	67	27	11	143
1078	UT126	Thailand	Asia	2003	human	Leptospira interrogans		Pyrogenes	3	6	1	13	21	6	8	40
1275	NP-29	Thailand	Asia	2011	water	Leptospira sp.			71	81	79	72	100	74	65	261
1277	MW159-KB2017	Thailand	Asia	2017	canine	Leptospira interrogans			1	1	1	2	7	5	6	263
1278	RLSS187	Thailand	Asia	2016	human	Leptospira interrogans			3	1	3	3	105	6	68	264
1298	DS4785U	Thailand	Asia	2018	rat	Leptospira interrogans			1	1	1	5	28	2	6	283
1299	DS4834U	Thailand	Asia	2018	rat	Leptospira interrogans			1	1	9	4	28	13	5	284
1300	DS4840U	Thailand	Asia	2018	rat	Leptospira interrogans			1	1	9	4	28	13	6	285
1392	DS5410U	Thailand	Asia	2019	bandicoot	Leptospira interrogans			1	9	3	77	4	5	13	292
1520	MS1416U	Thailand	Asia	2019	rat	Leptospira interrogans			1	1	1	1	7	3	9	324
1575	MS2321	Thailand	Asia	2020	rat	Leptospira interrogans			1	1	2	1	12	13	6	327
