# Supplementary material for: Genetic diversity of Leptospira isolates in Lao PDR and genome analysis of an outbreak strain
Source: PLoS Negl Trop Dis. 2021 Dec 28;15(12):e0010076. doi: 10.1371/journal.pntd.0010076 (PMC8746763; doi:10.1371/journal.pntd.0010076)
Supplement: S3 Table — The values of POCP were calculated by GET_HOMOLOGUES version 3.3.4 using the OMCL algorithm. (XLSX) [file pntd.0010076.s003.xlsx]

## Sheet: CG2727strains
	id779_prokka.faa	779_201801758.faa	718_201801165.faa	733_201801162.faa	742_201801189.faa	743_201801190.faa	744_201801191.faa	749_201801170bis.faa	750_201801172bis.faa	751_201801181bis.faa	762_201801752.faa	773_201801757.faa	778_201801753.faa	790_201801764.faa	801_201801171quat.faa	803_201801180ter.faa	804_201801182bis.faa	805_201801183cinq.faa	833_201801187.faa
id779_prokka.faa	100	97.43	97.48	97.35	97.42	97.28	97.73	94.84	96.89	95.19	96.46	96.56	97.21	94.33	95.55	93.38	95.82	96.53	96.17
779_201801758.faa	97.43	100	99.04	99.07	98.93	99.02	99.12	96.31	98.63	96.94	98	98.14	98.9	95.79	97.24	95.15	97.51	98.26	98.06
718_201801165.faa	97.48	99.04	100	99.15	99.31	99.06	99.37	96.41	98.76	97.09	98.26	98.23	99.14	96.01	97.38	95.08	97.54	98.47	98.1
733_201801162.faa	97.35	99.07	99.15	100	99.12	99.36	99.33	96.38	98.58	96.95	98.16	98.18	99.11	96.04	97.49	95.3	97.75	98.54	98.2
742_201801189.faa	97.42	98.93	99.31	99.12	100	98.99	99.31	96.38	98.67	96.99	98.19	98.13	99.05	95.98	97.28	95	97.47	98.34	97.96
743_201801190.faa	97.28	99.02	99.06	99.36	98.99	100	99.14	96.38	98.62	96.87	98.01	98.15	98.97	95.93	97.43	95.13	97.71	98.41	98.14
744_201801191.faa	97.73	99.12	99.37	99.33	99.31	99.14	100	96.27	98.65	96.83	98.33	98.28	99.16	96.07	97.36	95.12	97.53	98.52	98.02
749_201801170bis.faa	94.84	96.31	96.41	96.38	96.38	96.38	96.27	100	96.6	96.31	96.88	95.43	96.26	93.82	95.43	93.8	96.23	95.99	95.63
750_201801172bis.faa	96.89	98.63	98.76	98.58	98.67	98.62	98.65	96.6	100	97.21	98.35	97.93	98.65	95.62	97	94.95	97.75	98.04	97.76
751_201801181bis.faa	95.19	96.94	97.09	96.95	96.99	96.87	96.83	96.31	97.21	100	97.11	96.2	96.84	94.22	95.92	93.8	96.69	96.39	96.2
762_201801752.faa	96.46	98	98.26	98.16	98.19	98.01	98.33	96.88	98.35	97.11	100	97.37	98.27	95.5	96.86	94.78	97.63	97.6	97.29
773_201801757.faa	96.56	98.14	98.23	98.18	98.13	98.15	98.28	95.43	97.93	96.2	97.37	100	98.11	95.46	96.72	94.61	96.79	97.58	97.55
778_201801753.faa	97.21	98.9	99.14	99.11	99.05	98.97	99.16	96.26	98.65	96.84	98.27	98.11	100	95.9	97.29	95.19	97.49	98.32	98.12
790_201801764.faa	94.33	95.79	96.01	96.04	95.98	95.93	96.07	93.82	95.62	94.22	95.5	95.46	95.9	100	94.68	92.76	94.87	95.43	95.33
801_201801171quat.faa	95.55	97.24	97.38	97.49	97.28	97.43	97.36	95.43	97	95.92	96.86	96.72	97.29	94.68	100	94.69	96.49	96.92	96.96
803_201801180ter.faa	93.38	95.15	95.08	95.3	95	95.13	95.12	93.8	94.95	93.8	94.78	94.61	95.19	92.76	94.69	100	94.58	95.16	95.21
804_201801182bis.faa	95.82	97.51	97.54	97.75	97.47	97.71	97.53	96.23	97.75	96.69	97.63	96.79	97.49	94.87	96.49	94.58	100	97.13	96.95
805_201801183cinq.faa	96.53	98.26	98.47	98.54	98.34	98.41	98.52	95.99	98.04	96.39	97.6	97.58	98.32	95.43	96.92	95.16	97.13	100	97.75
833_201801187.faa	96.17	98.06	98.1	98.2	97.96	98.14	98.02	95.63	97.76	96.2	97.29	97.55	98.12	95.33	96.96	95.21	96.95	97.75	100
	50	60	70	80	90	100

## Sheet: non-CG272strains
genomes	id779_prokka.faa	779_201801758.faa	39_UI_09149.faa	41_UI_08452.faa	43_UI_09600.faa	44_UI_12621.faa	46_UI_12764.faa	49_LNT_1234.faa	50_UI_13098.faa	723_201801198.faa	731_201801160.faa	732_201801161.faa	734_201801164.faa	735_201801173.faa	736_201801177.faa	737_201801178bis.faa	741_201801188.faa	745_201801194.faa	746_201801158bis.faa	747_201801168bis.faa	748_201801169bis.faa	752_201801184bis.faa	753_201801193bis.faa	754_201801195.faa	755_201801200bis.faa	756_201801203bis.faa	757_201801205.faa	758_201801206.faa	759_201801207.faa	763_201801759.faa	764_201801761.faa	769_201801185ter.faa	770_201801754.faa	771_201801755.faa	774_201801765.faa	775_201801176ter.faa	776_201801197ter.faa	777_201801751.faa	780_201801762.faa	782_201801167.faa	783_201801179.faa	785_201801201.faa	787_201801208.faa	788_201801210.faa	789_201801211.faa	800_201801157cinq.faa	802_201801175quat.faa	806_201801196bis.faa	807_201801199quat.faa
id779_prokka.faa	100	97.56	68.49	76.66	72.6	75.96	74.65	66.24	61.92	74.55	87.06	87.02	87.12	87.13	73.2	73.92	75.93	87.6	89.49	88.17	86.8	86.9	84.86	84.88	87.08	88.07	75.29	74.47	85.55	85.75	88.31	86.95	75.72	87.35	87.25	85.87	86.77	87.05	86.33	86.76	85.58	75.12	73.63	85.96	84.7	87.4	89.1	85.61	88.18
779_201801758.faa	97.56	100	69.63	76.45	72.46	75.52	74.47	66.56	62.16	75.51	87.86	88.03	88	88.1	74.34	74.92	77.13	88.88	90.86	89.43	87.82	87.77	86.03	86.08	88.32	89.37	76.23	75.68	87	86.83	89.49	87.82	76.81	88.61	88.33	87.01	87.66	87.84	87.26	87.76	86.68	76.31	74.62	86.87	86.01	88.78	90.4	86.75	89.6
39_UI_09149.faa	68.49	69.63	100	61.12	60.23	58.85	57.47	65.63	61.82	71	70.01	70.17	70.14	70.18	70.73	71.36	87.19	67.24	69.78	68.62	70.27	70.31	66.41	66.97	67.33	68.08	71.47	70.56	68.41	66.8	68.55	70.01	86.99	68.91	66.65	65.65	69.96	67.95	66.73	66.32	66.73	71.91	71.12	68.52	66.52	68.08	68.26	66.79	67.93
41_UI_08452.faa	76.66	76.45	61.12	100	71.57	71.55	70.95	61.58	56.87	67.23	77.92	78.27	78.28	77.99	64.5	65.08	65.4	74.63	76.61	75.38	77.66	78.06	74.75	75.08	77.18	76.41	67.2	67.28	78.15	75.32	77.18	77.97	65.36	78.11	76.33	75.96	78.13	75.64	75.63	76.57	77.07	65.91	65.23	77.36	76.44	74.41	75.51	75.73	75.38
43_UI_09600.faa	72.6	72.46	60.23	71.57	100	69.75	69.54	57.44	54.11	62.02	81.29	81.35	81.31	81.08	60.84	61.74	63.87	70.7	74.03	72.95	80.63	81.1	70.49	70.54	72.3	72.25	62.4	61.55	74.65	70.61	73.34	80.87	63.97	75.56	71.96	70.32	81.12	71.93	71.54	70.9	71.56	62.11	61.47	75.13	70.88	72.33	72.31	71.11	72.17
44_UI_12621.faa	75.96	75.52	58.85	71.55	69.75	100	75.24	59.25	55.54	63.33	73.21	73.37	73.33	73.22	61.89	62.5	62.24	73.72	75.78	75.21	73	73.18	72.36	71.58	73.63	75.7	64.07	63.64	71.78	73.5	75.02	73.29	62.41	72.99	74.4	72.86	73.42	74.35	74.07	73.44	72.92	62.77	62.17	72.11	71.84	74.49	75.37	72.32	73.31
46_UI_12764.faa	74.65	74.47	57.47	70.95	69.54	75.24	100	59.45	56.24	63.96	73.06	73.22	73.37	73.34	61.38	61.81	61.42	72.47	74.91	74.75	72.96	73.19	72.97	72.36	73.28	76.27	64.06	64.46	72.07	73.64	74.16	73.3	61.51	72.58	74.03	72.48	73.34	74.31	74.17	72.96	74.07	62.71	62.3	72.53	72.87	74.24	75.06	72.57	72.76
49_LNT_1234.faa	66.24	66.56	65.63	61.58	57.44	59.25	59.45	100	70.72	83.43	66.43	66.45	66.53	66.54	75.24	75.38	69.28	64.5	66.22	65.95	66.37	66.48	65.81	64.97	65.61	66.56	84.3	80.58	65.72	65.97	65.32	66.52	69.26	65.6	66.23	64.31	66.43	66.35	65.83	64.62	66.29	76.84	76.25	65.9	65.36	65.41	65.87	65.17	64.92
50_UI_13098.faa	61.92	62.16	61.82	56.87	54.11	55.54	56.24	70.72	100	72.19	61.45	61.36	61.49	61.5	76.49	75.02	63.88	61.2	61.18	62.03	61.55	61.49	63.01	61.99	63.76	61.63	71.11	72.98	60.92	62.3	61.12	61.55	64.13	60.91	64.23	61.99	61.47	61.15	62.49	62.3	61.43	74.51	74.17	61.39	60.62	61.42	61.29	61.97	61.68
723_201801198.faa	74.55	75.51	71	67.23	62.02	63.33	63.96	83.43	72.19	100	75.36	75.35	75.41	75.52	84.2	85.13	78.65	74.1	75.4	75.8	75.31	75.36	74.32	74.03	75.4	75	92.94	91.06	75.14	74.12	74.59	75.34	78.46	75.21	75.44	72.61	75.21	74.68	74.13	73.21	75	86.75	85.45	75.23	74.06	75.18	74.74	73.97	73.65
731_201801160.faa	87.06	87.86	70.01	77.92	81.29	73.21	73.06	66.43	61.45	75.36	100	98.93	99.02	99.2	73.94	74.88	77.84	85.2	89.43	88.04	97.65	98.62	85.19	84.86	86.62	87.01	76.01	74.98	90.48	85.13	88.32	98.67	77.65	91.11	87.09	84.91	98.82	87.1	86.45	85.69	86.33	75.55	74.59	90.26	85.05	87.3	87.22	85.63	87.54
732_201801161.faa	87.02	88.03	70.17	78.27	81.35	73.37	73.22	66.45	61.36	75.35	98.93	100	99.12	99.37	74.06	74.86	78	85.15	89.59	88.17	97.96	98.82	85.26	84.92	86.66	87.29	75.98	75	90.66	85.37	88.49	98.76	77.75	90.96	87.16	85	98.96	87.2	86.66	85.56	86.1	75.64	74.55	90.34	85.19	87.34	87.22	85.62	87.52
734_201801164.faa	87.12	88	70.14	78.28	81.31	73.33	73.37	66.53	61.49	75.41	99.02	99.12	100	99.34	74.03	74.98	78.03	85.2	89.72	88.04	97.76	98.62	85.27	85.01	86.8	87.26	76.03	75.08	90.63	85.38	88.48	98.73	77.78	91.16	87.14	84.98	99.02	87.28	86.54	85.72	86.46	75.62	74.62	90.26	85.1	87.36	87.21	85.71	87.54
735_201801173.faa	87.13	88.1	70.18	77.99	81.08	73.22	73.34	66.54	61.5	75.52	99.2	99.37	99.34	100	74.18	75.03	78.12	85.29	89.52	88.12	97.88	98.91	85.3	84.95	86.72	87.32	76.15	75.19	90.66	85.32	88.52	98.92	77.92	91.13	87.28	85.2	99.1	87.41	86.72	85.92	86.37	75.74	74.75	90.34	85.17	87.38	87.24	85.76	87.73
736_201801177.faa	73.2	74.34	70.73	64.5	60.84	61.89	61.38	75.24	76.49	84.2	73.94	74.06	74.03	74.18	100	91.89	78.73	72.52	73.69	74.14	73.95	74.05	73.41	73.63	74.8	73.68	84.68	85.29	72.43	74.57	73.21	74	78.39	72.85	74.96	72.94	73.93	72.99	74.24	73.73	72.16	89.51	89.98	72.46	71.53	73.74	73.5	73.75	73.6
737_201801178bis.faa	73.92	74.92	71.36	65.08	61.74	62.5	61.81	75.38	75.02	85.13	74.88	74.86	74.98	75.03	91.89	100	79.28	73.45	74.52	75.1	74.85	74.84	73.8	73.94	75.72	74.24	84.76	85.81	73.43	74.56	74.17	74.87	79.13	74.39	75.49	73.7	74.75	73.35	74.83	74.57	72.63	88.07	91.72	73.53	71.85	74.57	74.03	74.06	74.41
741_201801188.faa	75.93	77.13	87.19	65.4	63.87	62.24	61.42	69.28	63.88	78.65	77.84	78	78.03	78.12	78.73	79.28	100	74.26	77.29	76.09	78.15	77.99	73.34	73.95	74.72	75.3	79.27	78.14	75.86	74.05	75.88	77.8	97.41	76.49	74.03	72.51	77.66	75.15	74.27	73.36	73.68	79.93	78.95	76.13	73.36	75.63	75.63	73.87	75.24
745_201801194.faa	87.6	88.88	67.24	74.63	70.7	73.72	72.47	64.5	61.2	74.1	85.2	85.15	85.2	85.29	72.52	73.45	74.26	100	87.6	87.08	85	85.18	84.84	84.41	86.06	87.14	73.55	74.18	85.6	83.89	87.62	85.19	74.15	85.81	85.52	87.12	84.85	84.8	84.16	87.12	85.72	74.79	73.28	84.11	84.81	86.32	87.62	84.86	85.25
746_201801158bis.faa	89.49	90.86	69.78	76.61	74.03	75.78	74.91	66.22	61.18	75.4	89.43	89.59	89.72	89.52	73.69	74.52	77.29	87.6	100	92.19	89.34	89.29	86.21	86.01	87.91	90.75	75.96	75	88.46	87.51	95.03	89.39	77.07	89.4	87.18	86.56	89.25	89.09	87.25	87.08	86.71	75.47	74.25	88.37	85.8	91.51	91.81	86.76	89.68
747_201801168bis.faa	88.17	89.43	68.62	75.38	72.95	75.21	74.75	65.95	62.03	75.8	88.04	88.17	88.04	88.12	74.14	75.1	76.09	87.08	92.19	100	87.89	88.02	85.67	85.46	87.76	92.22	75.36	75.3	87.34	86.73	90.52	88	75.77	87.5	87.8	86.1	88.02	88.34	86.62	86.55	85.71	75.99	74.74	87.25	84.87	97.27	92.78	86.28	88.22
748_201801169bis.faa	86.8	87.82	70.27	77.66	80.63	73	72.96	66.37	61.55	75.31	97.65	97.96	97.76	97.88	73.95	74.85	78.15	85	89.34	87.89	100	97.79	85.38	85	86.81	87.07	75.94	75.06	90.38	85.01	87.83	97.54	77.77	90.2	86.47	84.18	97.5	86.73	85.98	84.83	85.66	75.74	74.55	90.14	84.88	87.03	86.84	85.16	87.4
752_201801184bis.faa	86.9	87.77	70.31	78.06	81.1	73.18	73.19	66.48	61.49	75.36	98.62	98.82	98.62	98.91	74.05	74.84	77.99	85.18	89.29	88.02	97.79	100	85.17	85.01	86.77	87.18	75.94	75.05	90.55	85.29	88.36	98.48	77.86	90.91	86.97	84.76	98.8	87.1	86.46	85.36	86.15	75.56	74.53	90.28	85.1	87.32	87.37	85.54	87.47
753_201801193bis.faa	84.86	86.03	66.41	74.75	70.49	72.36	72.97	65.81	63.01	74.32	85.19	85.26	85.27	85.3	73.41	73.8	73.34	84.84	86.21	85.67	85.38	85.17	100	92.73	86.27	86.1	75	74.59	83.53	88.5	85.1	85.27	73.22	83.8	86.72	86.89	85.08	88.18	85.23	86.96	87.62	73.84	73.39	83.53	86.89	85.05	86.12	92.34	86.39
754_201801195.faa	84.88	86.08	66.97	75.08	70.54	71.58	72.36	64.97	61.99	74.03	84.86	84.92	85.01	84.95	73.63	73.94	73.95	84.41	86.01	85.46	85	85.01	92.73	100	87.02	87.33	74.15	74.05	83.31	88.66	85.79	84.95	73.75	83.77	86.14	85.69	84.71	88.52	85.23	86.22	88.21	74.35	73.53	83.79	87.56	84.57	86.64	95.27	86.62
755_201801200bis.faa	87.08	88.32	67.33	77.18	72.3	73.63	73.28	65.61	63.76	75.4	86.62	86.66	86.8	86.72	74.8	75.72	74.72	86.06	87.91	87.76	86.81	86.77	86.27	87.02	100	87.65	74.42	75.42	85.4	87.18	86.58	86.65	74.49	85.37	91.46	87.36	86.34	86.28	88.9	87.84	85.75	75	75.19	85.91	84.92	86.9	87.36	87.04	88.98
756_201801203bis.faa	88.07	89.37	68.08	76.41	72.25	75.7	76.27	66.56	61.63	75	87.01	87.29	87.26	87.32	73.68	74.24	75.3	87.14	90.75	92.22	87.07	87.18	86.1	87.33	87.65	100	75.59	75.5	86.65	87.81	90.14	87.11	75.1	86.49	87.35	86.95	87.09	87.64	87.08	87.44	86.73	75.94	74.14	86.57	86.54	91.36	92.78	87.55	87.46
757_201801205.faa	75.29	76.23	71.47	67.2	62.4	64.07	64.06	84.3	71.11	92.94	76.01	75.98	76.03	76.15	84.68	84.76	79.27	73.55	75.96	75.36	75.94	75.94	75	74.15	74.42	75.59	100	89.97	74.9	74.92	74.85	75.98	79.14	75.27	74.87	72.79	75.82	75.17	74.36	73.36	74.52	86.83	85.23	75.01	73.71	74.85	75.33	74.2	74.13
758_201801206.faa	74.47	75.68	70.56	67.28	61.55	63.64	64.46	80.58	72.98	91.06	74.98	75	75.08	75.19	85.29	85.81	78.14	74.18	75	75.3	75.06	75.05	74.59	74.05	75.42	75.5	89.97	100	74.95	74.2	74.18	74.99	77.97	74.28	75.33	72.61	74.89	74.3	74.42	73.15	75.24	87.81	87.03	74.95	74.28	74.83	74.98	73.98	73.24
759_201801207.faa	85.55	87	68.41	78.15	74.65	71.78	72.07	65.72	60.92	75.14	90.48	90.66	90.63	90.66	72.43	73.43	75.86	85.6	88.46	87.34	90.38	90.55	83.53	83.31	85.4	86.65	74.9	74.95	100	84.55	87.58	90.41	75.62	93.33	84.64	84.71	90.16	85.08	84.16	85.34	85.72	75.2	73.68	93.92	84.7	86.22	86.02	83.64	85.97
763_201801759.faa	85.75	86.83	66.8	75.32	70.61	73.5	73.64	65.97	62.3	74.12	85.13	85.37	85.38	85.32	74.57	74.56	74.05	83.89	87.51	86.73	85.01	85.29	88.5	88.66	87.18	87.81	74.92	74.2	84.55	100	86.16	85.26	73.86	84.34	86.88	85.47	85.26	89	87.24	85.93	86.75	74.93	74.3	84.13	86.27	85.76	86.8	89.17	86.14
764_201801761.faa	88.31	89.49	68.55	77.18	73.34	75.02	74.16	65.32	61.12	74.59	88.32	88.49	88.48	88.52	73.21	74.17	75.88	87.62	95.03	90.52	87.83	88.36	85.1	85.79	86.58	90.14	74.85	74.18	87.58	86.16	100	88.42	75.66	88.77	86.62	88.51	88.15	87.59	86.16	89.11	87.01	74.45	73.64	86.63	85.87	89.99	91.53	86.83	88.25
769_201801185ter.faa	86.95	87.82	70.01	77.97	80.87	73.29	73.3	66.52	61.55	75.34	98.67	98.76	98.73	98.92	74	74.87	77.8	85.19	89.39	88	97.54	98.48	85.27	84.95	86.65	87.11	75.98	74.99	90.41	85.26	88.42	100	77.57	91.07	87.05	85.1	98.6	87.09	86.71	85.56	86.36	75.54	74.55	90.29	85.26	87.42	87.23	85.5	87.48
770_201801754.faa	75.72	76.81	86.99	65.36	63.97	62.41	61.51	69.26	64.13	78.46	77.65	77.75	77.78	77.92	78.39	79.13	97.41	74.15	77.07	75.77	77.77	77.86	73.22	73.75	74.49	75.1	79.14	77.97	75.62	73.86	75.66	77.57	100	76.27	73.94	72.52	77.44	75.11	74.08	73.35	73.65	79.53	78.54	75.62	73.23	75.37	75.38	73.85	75.2
771_201801755.faa	87.35	88.61	68.91	78.11	75.56	72.99	72.58	65.6	60.91	75.21	91.11	90.96	91.16	91.13	72.85	74.39	76.49	85.81	89.4	87.5	90.2	90.91	83.8	83.77	85.37	86.49	75.27	74.28	93.33	84.34	88.77	91.07	76.27	100	85.12	85.91	90.77	85.95	84.43	86.63	86.92	75.28	73.59	92.42	85.58	86.95	87.1	84.53	86.86
774_201801765.faa	87.25	88.33	66.65	76.33	71.96	74.4	74.03	66.23	64.23	75.44	87.09	87.16	87.14	87.28	74.96	75.49	74.03	85.52	87.18	87.8	86.47	86.97	86.72	86.14	91.46	87.35	74.87	75.33	84.64	86.88	86.62	87.05	73.94	85.12	100	87.76	86.81	86.67	89.45	88.23	85.82	74.42	74.99	84.7	84.98	87.05	87.63	87.32	88.59
775_201801176ter.faa	85.87	87.01	65.65	75.96	70.32	72.86	72.48	64.31	61.99	72.61	84.91	85	84.98	85.2	72.94	73.7	72.51	87.12	86.56	86.1	84.18	84.76	86.89	85.69	87.36	86.95	72.79	72.61	84.71	85.47	88.51	85.1	72.52	85.91	87.76	100	84.73	84.8	86.47	99.08	85.01	72.68	72.97	83.94	84.08	85.61	87.12	86.52	87.4
776_201801197ter.faa	86.77	87.66	69.96	78.13	81.12	73.42	73.34	66.43	61.47	75.21	98.82	98.96	99.02	99.1	73.93	74.75	77.66	84.85	89.25	88.02	97.5	98.8	85.08	84.71	86.34	87.09	75.82	74.89	90.16	85.26	88.15	98.6	77.44	90.77	86.81	84.73	100	87.25	86.37	85.37	86.3	75.34	74.48	89.83	85.06	87.29	87.11	85.51	87.2
777_201801751.faa	87.05	87.84	67.95	75.64	71.93	74.35	74.31	66.35	61.15	74.68	87.1	87.2	87.28	87.41	72.99	73.35	75.15	84.8	89.09	88.34	86.73	87.1	88.18	88.52	86.28	87.64	75.17	74.3	85.08	89	87.59	87.09	75.11	85.95	86.67	84.8	87.25	100	86.57	85.26	88.54	74.57	73.63	85.12	87.48	87.52	87.28	89.81	87.43
780_201801762.faa	86.33	87.26	66.73	75.63	71.54	74.07	74.17	65.83	62.49	74.13	86.45	86.66	86.54	86.72	74.24	74.83	74.27	84.16	87.25	86.62	85.98	86.46	85.23	85.23	88.9	87.08	74.36	74.42	84.16	87.24	86.16	86.71	74.08	84.43	89.45	86.47	86.37	86.57	100	86.91	85.68	73.09	74.39	84.01	84.38	86.1	87.2	86.57	87.44
782_201801167.faa	86.76	87.76	66.32	76.57	70.9	73.44	72.96	64.62	62.3	73.21	85.69	85.56	85.72	85.92	73.73	74.57	73.36	87.12	87.08	86.55	84.83	85.36	86.96	86.22	87.84	87.44	73.36	73.15	85.34	85.93	89.11	85.56	73.35	86.63	88.23	99.08	85.37	85.26	86.91	100	85.55	73.45	73.88	84.46	84.44	86.07	87.47	87.23	87.9
783_201801179.faa	85.58	86.68	66.73	77.07	71.56	72.92	74.07	66.29	61.43	75	86.33	86.1	86.46	86.37	72.16	72.63	73.68	85.72	86.71	85.71	85.66	86.15	87.62	88.21	85.75	86.73	74.52	75.24	85.72	86.75	87.01	86.36	73.65	86.92	85.82	85.01	86.3	88.54	85.68	85.55	100	73.92	73.36	84.85	96.8	85.02	87.1	89.41	84.69
785_201801201.faa	75.12	76.31	71.91	65.91	62.11	62.77	62.71	76.84	74.51	86.75	75.55	75.64	75.62	75.74	89.51	88.07	79.93	74.79	75.47	75.99	75.74	75.56	73.84	74.35	75	75.94	86.83	87.81	75.2	74.93	74.45	75.54	79.53	75.28	74.42	72.68	75.34	74.57	73.09	73.45	73.92	100	88.42	75.76	73.76	75.09	74.82	74.09	73.79
787_201801208.faa	73.63	74.62	71.12	65.23	61.47	62.17	62.3	76.25	74.17	85.45	74.59	74.55	74.62	74.75	89.98	91.72	78.95	73.28	74.25	74.74	74.55	74.53	73.39	73.53	75.19	74.14	85.23	87.03	73.68	74.3	73.64	74.55	78.54	73.59	74.99	72.97	74.48	73.63	74.39	73.88	73.36	88.42	100	73.85	72.54	74.06	73.71	73.56	73.37
788_201801210.faa	85.96	86.87	68.52	77.36	75.13	72.11	72.53	65.9	61.39	75.23	90.26	90.34	90.26	90.34	72.46	73.53	76.13	84.11	88.37	87.25	90.14	90.28	83.53	83.79	85.91	86.57	75.01	74.95	93.92	84.13	86.63	90.29	75.62	92.42	84.7	83.94	89.83	85.12	84.01	84.46	84.85	75.76	73.85	100	83.81	86.13	85.81	83.55	86.04
789_201801211.faa	84.7	86.01	66.52	76.44	70.88	71.84	72.87	65.36	60.62	74.06	85.05	85.19	85.1	85.17	71.53	71.85	73.36	84.81	85.8	84.87	84.88	85.1	86.89	87.56	84.92	86.54	73.71	74.28	84.7	86.27	85.87	85.26	73.23	85.58	84.98	84.08	85.06	87.48	84.38	84.44	96.8	73.76	72.54	83.81	100	84.22	86.52	88.33	83.97
800_201801157cinq.faa	87.4	88.78	68.08	74.41	72.33	74.49	74.24	65.41	61.42	75.18	87.3	87.34	87.36	87.38	73.74	74.57	75.63	86.32	91.51	97.27	87.03	87.32	85.05	84.57	86.9	91.36	74.85	74.83	86.22	85.76	89.99	87.42	75.37	86.95	87.05	85.61	87.29	87.52	86.1	86.07	85.02	75.09	74.06	86.13	84.22	100	92.63	85.24	87.82
802_201801175quat.faa	89.1	90.4	68.26	75.51	72.31	75.37	75.06	65.87	61.29	74.74	87.22	87.22	87.21	87.24	73.5	74.03	75.63	87.62	91.81	92.78	86.84	87.37	86.12	86.64	87.36	92.78	75.33	74.98	86.02	86.8	91.53	87.23	75.38	87.1	87.63	87.12	87.11	87.28	87.2	87.47	87.1	74.82	73.71	85.81	86.52	92.63	100	87.29	87.52
806_201801196bis.faa	85.61	86.75	66.79	75.73	71.11	72.32	72.57	65.17	61.97	73.97	85.63	85.62	85.71	85.76	73.75	74.06	73.87	84.86	86.76	86.28	85.16	85.54	92.34	95.27	87.04	87.55	74.2	73.98	83.64	89.17	86.83	85.5	73.85	84.53	87.32	86.52	85.51	89.81	86.57	87.23	89.41	74.09	73.56	83.55	88.33	85.24	87.29	100	87.53
807_201801199quat.faa	88.18	89.6	67.93	75.38	72.17	73.31	72.76	64.92	61.68	73.65	87.54	87.52	87.54	87.73	73.6	74.41	75.24	85.25	89.68	88.22	87.4	87.47	86.39	86.62	88.98	87.46	74.13	73.24	85.97	86.14	88.25	87.48	75.2	86.86	88.59	87.4	87.2	87.43	87.44	87.9	84.69	73.79	73.37	86.04	83.97	87.82	87.52	87.53	100
808_201801202bis.faa	86.52	87.84	67.21	74.66	71.68	74.26	74.43	66.07	61.41	74.89	86.78	86.88	86.87	86.91	72.28	73.18	74.46	85.66	89.34	88.23	86.46	86.87	85.4	85.57	85.73	88.72	75.07	74.46	85.04	84.83	89.16	86.85	74.3	85.94	86.59	85.26	86.8	86.83	85.79	85.74	85.35	73.77	72.99	84.99	84.5	87.99	88.69	86.17	87.86
809_201801756bis.faa	86.59	87.62	67.81	77.79	73.86	72.52	72.59	66.1	62.77	74.94	89.07	89.3	89.1	89.14	73.91	75	75.02	85.91	87.51	86.13	88.69	89.02	85.41	86.12	87.45	87.44	74.75	74.86	90.14	85.61	87.76	88.94	74.83	89.95	86.89	87.24	88.75	84.45	86.26	87.87	86.23	74.68	74.34	89.86	85.64	85.48	87.72	86.71	87.09
810_201801760.faa	82.4	83.59	68.64	72.91	69.17	69.45	70.15	66.56	61.41	75.51	83.34	83.42	83.4	83.43	72.36	73.52	75.99	81.38	84.78	83.89	83.14	83.21	79.39	79.26	82.4	82.45	74.66	75.22	83.92	80.3	83.3	83.24	75.89	83.59	81.42	79.87	82.9	81.59	81.75	80.36	81.51	74.44	74.19	83.93	80.35	83.27	82.76	79.83	82.22
811_201801763bis.faa	86.36	87.32	69.23	82.33	74.85	72.68	71.92	66.79	60.9	76.13	90.67	90.87	90.84	90.97	73.14	73.84	76.87	84.59	89.07	87.65	90.15	90.78	84.31	84.51	86	86.55	76.68	75.68	89.27	85.15	88.1	90.7	76.56	89.64	85.99	84.15	90.48	86.49	85.17	84.85	85.78	75.36	73.65	88.96	84.85	86.89	86.84	85.62	86.73
821_201801163.faa	86.31	87.21	69.69	77.29	80.73	72.63	72.77	65.81	61.01	74.66	97.94	98.1	97.98	98.24	73.27	74.22	77.49	84.62	88.83	87.36	97.26	97.92	84.81	84.46	86.11	86.68	75.21	74.31	89.88	84.79	87.56	97.91	77.27	90.17	86.33	84.24	97.74	86.43	85.88	84.8	85.56	74.88	73.85	89.8	84.98	86.61	86.39	85.03	86.93
825_201801159.faa	89.2	90.3	68.74	75.75	73.2	75.01	74.26	65.35	60.57	74.35	88.52	88.52	88.44	88.57	72.83	73.64	76.51	87.16	91.48	90.33	88.19	88.57	85.07	85.08	87.44	89.17	74.97	73.74	87.33	86.49	89.99	88.46	76.39	88.11	87.19	86.34	88.21	88.17	86.82	86.86	85.8	74.83	73.27	87.08	85.1	90.02	89.98	86.1	89.29
826_201801186.faa	84.94	86.02	66.14	76.91	70.99	72.35	73.45	65.59	62.16	74.16	85.13	85.27	85.33	85.4	73.5	74.01	73.15	84.79	85.83	85.31	84.68	85.32	88.46	88.98	86.74	86.68	74.08	74.46	84.63	87.92	86.41	85.41	73.13	85.56	86.77	86.9	85.23	88.11	86.6	87.35	96.93	73.91	73.89	83.77	95.89	84.59	86.6	90.18	85.53
827_201801192.faa	83.07	83.9	68.36	73.46	68.98	69.3	69.3	67.66	62.46	77.39	83.31	83.37	83.26	83.44	74.06	74.77	75.83	82.41	83.34	83.65	83.31	83.3	81.29	81.51	83.24	83.18	76.95	77.02	81.87	81.51	82.16	83.13	75.63	82.54	82.59	80.65	82.93	82.02	81.13	81.13	81.01	76.81	74.76	82.26	80.39	82.65	82.36	81.26	81.68
828_201801204.faa	84.5	85.83	66.83	76.35	70.36	71.54	72.79	65.53	60.8	74.41	84.87	85.06	85.1	85.14	71.87	72.33	73.71	84.71	85.86	84.73	85.1	85.04	87.04	88.03	85.06	86.57	74.1	74.64	84.74	86.13	85.87	85.06	73.45	85.32	84.48	83.76	84.93	87.31	84	84.24	96.18	74.14	73.02	83.96	95.96	83.93	85.99	87.97	84.29
829_201801209.faa	86.35	87.59	68.18	74.96	72.38	74.13	73.43	65.56	62.47	74.21	87.67	87.82	87.73	87.91	75.06	75.9	75.71	85.17	88.53	88.16	87.53	87.52	85.92	86.24	88.36	87.08	74.7	74.17	85.16	87.4	87.84	87.9	75.64	85.71	88.58	86.68	87.63	87.6	87.42	87.06	85	74.16	74.87	84.95	83.9	87.15	86.78	86.68	88.93
	50	60	70	90
[truncated: 10 more columns]
