# Supplementary material for: Genetic diversity of Leptospira isolates in Lao PDR and genome analysis of an outbreak strain
Source: PLoS Negl Trop Dis. 2021 Dec 28;15(12):e0010076. doi: 10.1371/journal.pntd.0010076 (PMC8746763; doi:10.1371/journal.pntd.0010076)
Supplement: S4 Table — From the files generated by eggNOG-mapper v2, the columns corresponding to "gene name" and "COG categories" for each L. interrogans genome were copied into a new Excel file named "All_genomes_COG_analysis.xlsx". The information for each genome is contained in separate sheets, named after the corresponding genome. The comparative analysis was focused on finding differences in categories related to metabolic pathways, since most of them showed highly significant differences among the different groups (CG272 vs Others): [G] Carbohydrate transport and metabolism, [E] Amino acid transport and metabolism, [F] Nucleotide transport and metabolism, [H] Coenzyme transport and metabolism, [I] Lipid transport and metabolism, [P] Inorganic ion transport and metabolism. Therefore, genes related to these pathways were filtered, and then the list of genes for each genome was compared using the online tool https://www.molbiotools.com/listcompare.html. (XLSX) [file pntd.0010076.s004.xlsx]

## Sheet: 718_CG272
Gene	COG
ispG	H
adh4	C
	P
	L
	L
	M
	E
	S
HDHD3	S
thiJ	S
	S
	S
	T
	V
hisE	E
mltG	S
Otg1	S
	S
mcd	C
cya1	T
	IQ
fadL	I
	S
	O
	O
	H
dedA	S
ychM	P
cecC	MU
	P
ung	L
rsbV	T
galK	G
pgi	G
rmlA	JM
	S
	T
	T
	I
mccB	I
glmU	M
glmS	M
glmM	G
rpsT	J
	M
	E
	S
	BQ
	S
add	F
	E
ligA1	N
pilY1	NU
crcB	D
	S
prfB	J
purD	F
valS	J
rbpA	S
	J
lepB	U
wgeF	S
	S
thrC	E
	T
czcA	V
czcA	V
	M
	G
	MU
	G
	N
	KLT
	MU
dnaQ2	L
	MP
	S
	L
	L
	I
uvrB	K
hemH	EGP
glnD	O
fadE20	I
	F
trxA	O
tatC	U
rbpA	S
	K
	G
ciaB	G
SER33	EH
	I
	C
sdhC	C
sdhA	C
sdhB	C
	S
	C
acdS	E
lepA	J
DGK1	I
clpB	O
	S
dinG	L
	S
	S
yhaZ	L
	S
WQ51_05710	S
WQ51_05710	S
csgA	S
lpxC	M
ptsI	G
fadD	I
tlpA	CO
	M
suhB2	G
pcrA	L
yaeT	M
exbD2	U
	U
recN	L
	T
	IQ
bigR	K
hldD	M
ubiD	H
mutY	L
ychF	J
CP_0812
ubiA	H
ubiX	H
mrp	D
icc	S
pdhC	C
	G
hslU	O
hslV	O
xerC	D
pth	J
leuA2	E
	S
apl	S
ydiK_1	S
xseA	L
xseB	L
nrdJ	F
	E
	NU
gspK	U
gspJ	U
lspG	U
gspF	U
gspE	NU
gspD	NU
gspC	U
nlpD	M
comM	O
yraN	L
	T
flhB2	S
rnhB	L
rplS	J
trmD	J
rimM	J
CP_0026	L
rpsP	J
rpe	G
	KLT
fmt	J
priA	L
ntrX	T
ntrY	T
ptsH	G
hprK	H
rpoN	K
lptB	S
lptA	S
	S
kdsA	M
pyrG	F
hldE	H
rfaE	M
lonD	S
	M
dtpT	E
yvqK	S
flaB	N
fliC	N
ispH	IM
	T
	T
	T
cheA2	T
aer2	T
	NT
cheD	NT
cheB	NT
accB	I
	I
	T
rsbU	T
def2	J
	V
	S
lemA	S
	I
ftsK	D
	H
	C
	C
lolA	M
	P
	I
	S
yqbT1	S
	S
	S
	S
	S
	K
	L
exeA	U
gam	S
	S
	S
	S
	M
	P
	L
	P
	S
lon1	O
queA	H
	M
	M
algI	M
	M
ypjD	J
exbD	U
exbB	U
	H
	DM
dksA	T
	L
yehI
yehL	S
yehM	S
	S
yehQ	S
putP	E
lysC	E
cas3	L
cas5d	S
csd1	S
cas7c	L
cas4	L
cas1	L
cas2	L
cobB	K
thiJ	S
	S
	S
hemL	H
	NT
	P
	L
	S
tehB	P
rumA	J
	E
	C
	S
	GM
fadD	I
aat	O
ligT	J
pabB	EH
	T
ugd	C
wzt	GM
	P
radC	E
pssA	I
tsaD	O
ctpA	M
lexA	K
czcB1	M
	MU
	V
glcK	GK
hinT	FG
mprF	S
	T
	I
stp	T
	IQ
fcbC2	S
mdcA	I
	I
pkn5	KLT
	S
	T
	E
	G
	S
	H
glyA	E
	I
	S
	S
	F
	Q
	H
rbn	S
ribBA	H
ribE	H
ribD	H
secF	U
secF	U
yajC	U
trpD	E
pgsA	I
rimO	J
	S
ydcC	M
	S
pcm	J
fadE4	C
	L
pdxB	H
lnt	M
	L
ylxF	S
fliI	NU
fliF	N
fliG	N
fliH	N
	L
	G
yebC	K
ruvC	L
	P
carB	F
	S
	CO
fusA	J
tuf	J
rpsJ	J
rplC	J
rplD	J
rplW	J
rplB	J
rpsS	J
rplV	J
rpsC	J
rplP	J
rpsQ	J
rplN	J
rplX	J
rplE	J
rpsH	J
rplF	J
rplR	J
rpsE	J
rpmD	J
rplO	J
secY	U
adk	F
infA	J
rpsM	J
rpsK	J
rpsD	J
rpoA	K
rplQ	J
	S
	S
	S
	S
	DZ
ispF	H
lon	O
	E
dps	P
	J
	P
ytpA	I
	I
	I
	K
srrB	KT
	S
	D
	F
	GM
	T
	T
cheB	NT
cheR	NT
	I
	S
	S
	K
CP_0257	S
murJ	M
lipB	H
panD	H
	T
modF	P
topA	L
cysK	E
	G
yrdA	S
lepB	U
	T
	T
gapA	G
pgk	G
	T
tpiA	F
gnfK	T
pilR	T
	V
cinA	S
argS	J
recO	L
ybeY	J
yqfF	S
phoH	T
aspS	J
dnaB	L
rplI	J
rpsR	J
ssb	L
capA	M
	S
VV3080	P
wbbL	S
rfbF	S
wbbL_2	V
rfbA	H
rfbB	M
rfbD	M
rfbC	M
	M
	H
wcaE	S
fdtB	E
	S
yfnF	M
	V
	V
wzx	S
wcaJ	M
wbuB	M
wecB	M
capF	GM
capD	M
	M
	L
	H
	M
kdsC	S
kdsB	M
	IQ
	S
	H
	AJ
	IQ
	G
kdsD	M
kdsA	M
	M
hemG	H
	L
pseI	M
pseG	M
pseG	M
	S
hemL	HM
spsF	M
spsF	M
	C
pseC	E
rmlD	E
pglK	V
	S
	S
	J
	E
	H
	G
	Q
mutT	F
	Q
	G
fas2	G
	S
	E
ntdA	E
	M
hldE	H
	JM
galE3	M
gmhA	G
lhgO	C
fcl	GM
	K
	M
yacP	D
	S
	K
	C
eapA	C
	I
	S
iscS	E
dgt	F
dedA	S
mcrA	V
fliS	N
	F
purH	F
tal	G
	M
rluF	J
lipA	H
mltA	M
	K
	Q
cvrA	P
VY92_01935	K
	S
	C
	T
rsgA	S
choD	E
	E
	J
hlb	S
sph	S
	T
	E
czcD	P
	Q
pbpG	M
ribD	H
yxiO	S
	S
bhp	Q
	V
	O
dut	F
	P
gpsA	I
hisZ	E
purA	F
lptF	M
miaB	J
sucC	C
sucD	C
tolC	MU
	S
cdsA2	S
lpxB	I
	S
	K
rep	L
nudF	L
entS	EGP
pepN	E
	Q
	S
	S
	T
	S
	M
	S
Z012_12235	S
	S
ispD	I
	E
murF	M
mrcA	M
	M
nlpD	M
	B
	T
echA21	I
hlb	S
hlb	S
rho	K
rpmE	J
nifU	C
	S
mrcA	M
phuW	S
btuE	O
	P
	S
actF	P
actE	C
	C
actC	C
actB	C
actA	C
	H
ddlA	F
kamA	C
gph1	S
	T
mqnC	H
	M
fadF	C
	T
pdtaS	T
yjiN	S
	S
	S
	K
hsdR	L
prrC	V
	V
hsdM	V
hsdM	V
rplV	S
yjgM	H
	S
prmC	J
	K
cpoB	T
	F
nlpD_2	D
fusA	J
ktrB	P
ubiA	H
scsD	CO
	C
	S
	C
ispA	H
rrmJ	J
yrhL	I
acyII	S
queD	H
queC	F
pntA-2	C
pntB	C
Z012_08985	S
	S
sufE	S
	NU
yfeS	S
ANKRD16	S
yfeS	S
	T
hlb	S
murI	M
	E
degQ	M
	I
	S
	S
ttgR	K
thlA	I
	V
	S
ribH	H
nusB	K
	U
	S
	M
nudC_1	F
cstA	T
acuB	S
ccr	C
	L
smc	D
rumA	J
	T
yqjF	S
	O
	L
	T
lolD	V
lolC	M
	I
ligA1	N
ykcC	M
rsbV	T
	MU
	P
M1-688	GM
	T
	S
phr	L
groS	O
groL	O
	S
flgD	N
flgE	N
	T
msr0960	K
	K
	L
citE	G
argF	E
pdxH	S
	T
	T
	T
	T
	T
	T
	T
	S
	P
	Q
tag	L
	G
ctaB	O
ctaA	O
	S
coxB	C
coxA	C
coxC	C
carD	K
yacL	S
pckA	H
soj	D
gatB	J
dnaE	L
	M
	K
	S
mauG	C
MA20_45145	I
	K
yceA	S
	S
	Q
	EG
	M
	KLT
	S
crtU	CH
	CH
	KLT
kdpA	P
kdpB	P
kdpC	P
	T
	T
pldB	I
	T
	MP
rlmL	H
ephD	S
	L
	S
rsbV	T
tgt	J
fur	P
	M
	C
	G
	M
	NT
qcrC	C
	C
mauG	C
purQ	F
purS	F
purC	F
	KT
ccmC	O
ccmA	V
MA20_14675	P
	Q
	S
mrr	L
	S
	K
	S
	S
	H
	S
	S
	H
	EGP
hlb	S
	Q
mnmC	E
dusA	J
sigX	K
ykuI	T
	S
ttuD	G
gck	G
	T
	T
	T
ppiB	M
ladC	T
	S
yfmR	S
pdtaS	T
	T
	T
	S
pgsW
capC	S
murD	M
rsbP	T
	T
	O
rbpA	S
srkA	F
	U
	S
clpX	O
clpP	O
tig	D
tesA	E
nagZ	G
hemN	H
coaE	F
	M
	T
	K
	V
	OU
surE	S
	S
yfcH	S
	M
	S
	M
nlpD	M
	M
	M
	S
lytH	M
nhaC	C
	J
lldD	C
mnmA	J
	T
proC	E
yggS	S
	N
	S
waaA	M
AVP1	C
	S
aglA	G
murF	M
purE	F
purK	F
lys	S
	M
neuB	H
	M
feoB	P
	S
	NT
	S
ilvI	H
ilvN	E
hspA-2	O
hsp18	O
	S
hyaE	S
	Q
	G
pdtaS	T
blaR	V
nhaS4	P
	L
	S
	P
	S
yfhR	S
	M
	M
thyX	F
fbaB	G
	T
	S
cheW64H-2	NT
manC	M
hfq	J
miaA	J
pdxJ	H
ctpA	M
nadB	H
	S
	S
copA	P
gst1	O
yobU	K
	T
msrA	O
	S
	M
	K
	S
ftsQ	D
ftsA	D
ftsZ	D
nadA	H
	S
recQ	L
	M
fruA2	G
	P
nikC	P
	T
glpQ	C
	S
	S
fliE	N
flgC	N
flgB	N
ybaN	S
	Q
gcvP	E
gcvH	E
gcvT	H
	S
serC	E
lacB	G
	S
apgM	G
	S
	Q
	S
	T
	T
yqeV	J
MA20_18455	U
clpC	O
	L
tesA	E
	G
sixA	T
	V
	T
ksgA	J
comEC	S
trpS	J
	C
etfB	C
ivd	C
mdmC	S
	S
	K
	K
yhgE	K
aidB	I
gpmI	G
	K
	S
	S
yheS_3	S
moeB	HP
	S
ruvA	L
	M
lppF	E
rsmI	H
rluC	J
ydcN	K
arsB	P
fur	K
lpdA	C
phzF	S
	S
	F
	S
	Q
	Q
	L
mtnA	J
	S
	P
	S
	Q
arsC	P
fliG	N
	T
	S
suhB	G
bgaA	G
hslO	O
yjeE	S
yeaZ	O
rnr	J
	E
aroD	E
kdsD	M
nusG	K
aer	T
	S
uxs	GM
pntA	C
	I
hisS	J
	MU
folP	H
rlpA	M
cysE	E
	S
dinF	V
gltP	C
pdtaS	T
vraS	T
	S
dcd	F
	I
	E
	S
	H
dapF	E
	I
moxR	S
	S
batA	S
batB	K
	S
	S
htpG	O
	S
spoIIAA	T
nadK	G
desC	I
	S
argK	E
meaA	I
	Q
	CO
hisE	E
	M
	IQ
acpP	IQ
rnc	J
	F
aroB	E
	M
IV02_08645	S
	I
	S
fadD	I
CP_0769	T
	Q
	G
	G
ybgC	S
	K
	KQ
ahcY	H
fdxA	C
metH	E
pfkA	G
rsbU	KT
argB	F
	IQ
	S
bcp	O
	KLT
	S
	S
xerD3	L
aroK	F
	T
cheD	NT
traB	S
	K
	K
	T
rsbV	T
	KT
	PT
rpoE	K
	M
	S
	G
cobD	U
cobQ	H
cobU	H
cbiZ	S
cobB	H
cobO	H
cobM	H
cbiH	H
cbiG	H
cobI	H
cobL	H
cobH	H
cbiD	H
poxF	C
	S
cbiX	C
	T
capD	GM
sspB	S
pbuG	P
htpX	O
apt	F
	O
	O
fur	P
hmuO	C
	G
corA	P
	S
	S
mxcH	M
hpnN	S
	S
	S
pdaB	G
tyrS	J
glpD	C
rpoD	K
dnaG	L
yqeY	S
rpsU	J
fbp	G
	T
kinB	T
mgtA	P
mgtE	P
motB	N
czcD	P
uvrA	L
sppA	OU
sua5	H
	S
CP_0807	S
leuA	E
	M
fadH	C
	T
slyD	O
pcrA	L
CP_0175	S
panE	H
	S
moxR	S
pbpC	M
	M
pmbA	S
tldD	S
	FG
recA	L
argC	E
fadD	I
	M
	M
	M
	M
	M
	I
uvrC	L
prfA3	J
HA62_15520	I
nth	L
	E
pmmB	G
argD	E
leuB	C
cheB	T
yfiH	S
trpF	E
mutS	L
serB	ET
estA	E
bioB	H
bioA	H
bioD	H
bioF	E
mdh	C
	O
thrC	H
	E
ybfF	S
aspC	E
ercc3	L
yihR	G
sppA	OU
	M
	KT
glpK	F
	S
rsbV	T
gloB	S
mtr	C
yadG	V
yadH	V
bolA	T
yrbA	K
GRX5	O
	O
gshA	HJ
gshA	H
ggt	M
clpA	O
clpS	S
MA20_36195	S
rpoE9	K
	M
flgJ	MNO
flgI	N
flgH	N
flgG	N
	L
	K
	S
sscB	NU
dxs	H
	T
trpA	E
trpB	E
proS	J
rseP	M
dxr	I
cdsA	S
uppS	H
frr	J
pyrH	F
tsf	J
rpsB	J
	M
	T
acpS	I
ybbR	S
dacA	S
dapB	E
dapA	E
wecA	M
	E
yfcH	S
ydaF_1	J
	H
	S
	G
	M
	N
	P
dsbC	O
	S
ccmE	O
ccmF	O
	C
	Q
	O
	KLT
	G
MA20_16375	S
	C
thiM	H
	I
	S
	I
	T
greA	K
	N
	N
pepP	E
	M
	I
bfr	P
rlmL	J
argB	E
	KLT
	L
yfeS	S
	S
	S
carF	I
mscS	M
ladC	T
	S
	K
	S
	S
	S
	K
	S
	KLT
xerD3	L
tonB	U
exbD	U
exbB2	U
	O
efp	J
mtnD	S
mtnB	E
	S
	T
fcbC2	S
gltB_1	E
	S
tonB	U
	U
exbB	U
	MP
argK	E
mutB	I
mutA	I
alx	P
yhhN	S
	E
yocS	S
UGP	G
	T
	U
cat2	C
sotB	EGP
sotB	EGP
MA20_18180	S
	G
	S
putP	E
	S
	UW
	T
	T
	T
yliE	T
	K
	KLT
	KLT
	T
yhhW_2	S
catD	S
	S
	KLT
	V
	K
	T
ybcL	S
	S
	S
ndh	C
ptpA	T
	S
glxR	K
yfiQ	I
	S
spo0J	K
soj	D
HEMH	H
	H
hemN	H
hemE	H
	K
	T
hemL	H
hemB	H
hemC	H
hemA	H
yitU	S
mqnD	S
metF	E
spo0J	K
soj	D
ntrX	T
	M
asd	E
pykF	G
	S
phhB	H
	K
epmA	J
	M
acnA	C
	K
yjbJ	M
phoR	T
alr	M
speH	E
speD	E
SRM	E
pyrF	F
oprH	KLT
yqaA	S
	M
kamA	C
pstS	P
murD	M
	T
trpC	E
rlmN	J
	M
yngG	E
nth	L
	S
rplU	J
rpmA	J
obg	S
proB	E
proA	E
nadD	H
	G
tpx	O
ilvB	H
ilvB	H
ilvB	H
	T
alkH	C
spoIVB	S
	K
ispE	I
glmU	M
prs	EF
ctc	J
pth	J
ftsH	O
MA20_25125	S
	S
speE	S
	S
	K
amtB	P
	P
folC	H
aroE	H
hag	N
waaE	S
	T
ispH	J
trmL	J
uvrB	L
	S
rsbV	T
	O
manA	G
	L
motA	N
	KLT
	KLT
fprA1	GM
ccpA	C
gltA	H
spsF	M
	S
nifZ	M
	NT
	S
	P
safC	S
	S
ymxG	S
pqqL	S
yajQ	S
alaS	J
rpsI	J
rplM	J
	S
thiL	H
rpsG	J
rpsL	J
rpoC	K
rpoB	K
rplL	J
rplJ	J
rplA	J
rplK	J
nusG	K
amiA	M
rhlB	L
spsF	M
	J
ykbA	E
truD	J
badR	K
	S
yjdJ	S
yhiN	S
	EG
lpxD	M
msr0960	K
msr0960	K
lpxD	M
	EG
yhiN	S
yjdJ	S
	S
badR	K
truD	J
ykbA	E
rmd	GM
	M
	M
	M
suhB	G
XK27_09985	S
fib	F
splB	L
	S
yafV	S
rluD	J
	M
	S
	S
	S
gam	S
	S
fumC	C
maeB	C
mnmE	J
jag	S
yidC	U
yidD	S
rpmH	J
avtA	H
frnE	Q
dsb	Q
	K
nuoI	C
nuoG	C
aroC	E
cnpD3	T
MA20_35245	V
	S
MA20_06625	S
norR	T
hpt	DF
engB	D
	S
trmB	J
	O
	G
	N
rsgA	S
	T
ybaZ	L
thiD	H
	S
	O
hisA	E
hisH	E
hisB	E
	S
	S
prfA	J
	E
	S
comF	F
dinB	L
	I
motB	N
	S
yfeK	S
yciO	J
	IQ
maf	D
	T
dusC	H
gyrA	L
gyrB	L
recF	L
dnaN	L
dnaA	L
holB	L
ilvE	E
gidA	D
	E
rsmG	J
soj	D
spo0J	K
	M
	M
ycfH	L
serS	J
	MNU
glnH	ET
recR	L
ybaB	S
dnaX	H
tadA	FJ
	S
	C
lpxD	I
ypwA	E
ygdD	S
	S
	M
flgK	N
flgL	N
fliW	S
csrA	J
kefC	P
	S
gpo	O
ohrR	K
MA20_07375	P
hpt	F
sixA	T
pyrD	F
	V
yvfR	V
yniA	G
	M
ehrS	C
ehrL	C
	CP
hycD	C
hyfB	C
	M
sbtA	S
	K
purT	F
gpsA	I
galE2	M
	K
gstF	S
	M
folE	F
acsA	I
btuF	P
ada	K
	NT
MEU1	F
	S
phoD	P
	P
ymaD	O
	NT
ilvC	EH
	S
mutS	L
asmA	M
	E
oppD	P
yejE	P
yejB	U
attH	S
	S
	CH
cysH	EH
cysD	EH
cysN	P
cobA	H
ytnM	H
cysI	C
	G
yneA	M
	S
	P
	P
	S
	S
gpmB	G
cobS	H
cobT	H
	E
	N
parE	L
parC	L
gltX	J
	S
motB	N
	E
	E
	S
	E
rnfB	C
	T
cqsS	T
icd	CE
ndk	F
coaD	H
argG	E
	E
	E
	E
	I
ccmA	V
nosY2	S
gldG	N
mpl	M
pheS	J
	S
	S
	I
	I
azr	S
azr	S
ymdB	S
	KT
	T
	T
sanA	S
sigR_3	K
	M
recD2	L
fadE21	C
	I
	I
	S
rsbU	T
argJ	E
phoR	T
	K
	K
nudL	L
rnd	L
purF	F
	S
	C
qor_1	C
	GM
napF	C
murA	M
lnt	M
icd	C
	T
mazG	S
	S
	E
	S
	S
	T
deaD	L
	M
	S
glpT	G
ppa	C
htrB	M
queE	H
rapA	L
pheT	J
yrdA	S
pagC	M
	S
	T
TPX1	O
sufB	O
	T
yeeZ	GM
purB	F
	E
relA	KT
nadC	H
sbp	P
cysT	O
cysW	P
cysA	P
	N
fadL	I
	S
pkn5	KLT
pdxH	H
acsA	I
pheC	ET
mutL	L
	I
rarA	L
hisC	E
cyaD	CT
yliE	T
	T
hpf	J
	NU
	NT
	HJ
	T
crt	I
	S
	S
algI	M
algU	K
fcbC	S
	E
ygdQ	P
	O
	T
	NT
	J
xth	L
hisD	E
panC	H
mfd	L
uppP	V
	M
wcaJ	M
gatC	J
gatA	J
hisF	E
	I
	C
	DZ
	T
TRR1	O
dpo	L
rdgB	F
	T
	P
	T
	S
	S
	T
	NPTU
sigW	K
lppC	S
	S
ypmQ	S
ssb	L
echA3_1	I
	K
hom	E
	F
hflX	S
msbA	V
trpG	EH
trpE	H
	I
polA	L
	M
yafJ	S
	P
	S
cutA	P
tpn50	M
	KT
panE	H
	D
parB	K
	M
	L
	K
	S
	L
	T
chpA	T
	S
	L
	K
	S
	E
	S
	S
	S
	S
	S
pepA	J
bcp	O
	V
ribF	H
rsbU	EKT
rsbU	T
fliD	N
glpF	G
	M
ppk	P
IV02_25675	C
yhcX	S
	E
	S
prfC	J
mccA	I
mccA	I
plsC	I
	S
truA	J
glyQS	J
prsW	D
prsW	S
prmA	J
pfkB	G
	L
	S
phoU	P
yfeS	S
	O
	S
flgC	N
sll1284	S
	IQ
	S
irpA	S
	C
icmP	P
fecA	P
ama	S
	KT
CP_0600	F
ktrB	P
ktrA	P
tas	C
acyP	C
	S
nudH	F
CP_0991	K
ugpQ	C
	L
cysK	E
leuD	E
leuC	E
	T
	P
gmhA	G
lgtF	M
	M
guaA	F
queF	F
	S
	PT
fliM	N
ppiB	O
argH	E
	C
	OU
qmcA	O
qmcA	O
fliN	NTU
	O
rsmE	J
	UW
metY	E
metXA	E
metW	Q
ddl	F
	NU
mlaE	Q
mkl	Q
	Q
	I
	S
	S
murC	M
murG	M
ftsW	D
mraY	M
murE	M
rsmH	J
	FG
cheR	H
mqnA	S
estX	I
	S
	S
	O
LA2027	S
	S
cccE	C
fliC	N
flaB	N
creD	V
	T
	T
pdhA	C
pdhB	C
pdhC	C
fliG	N
pgsA	I
	S
pgaB	G
	M
lysS	J
rffM	M
thiE	H
rsmE	J
guaB	F
ykuI	T
	M
	M
	M
dprE1	C
dprE2	S
ate	O
rnhA	L
cca	J
	I
czcA	P
	M
czcC	MU
secA	U
	F
	S
	S
clpP1	OU
eno	G
	S
	T
dprA	LU
	G
DODA	S
wcnD	M
flbD	N
motA	N
motB	N
fliL	N
fliL	N
kdsB	M
[truncated: 398 more rows]

## Sheet: 733_CG272
Gene	COG
CP_0600	F
ktrB	P
ktrA	P
tas	C
acyP	C
	S
nudH	F
CP_0991	K
ugpQ	C
	P
cecC	MU
ychM	P
dedA	S
	H
	O
	O
	S
fadL	I
	IQ
cya1	T
mcd	C
	S
Otg1	S
mltG	S
hisE	E
	V
	T
	S
	S
thiJ	S
HDHD3	S
	S
	E
	M
motB	N
	E
	E
	S
	E
rnfB	C
	T
cqsS	T
icd	CE
ndk	F
coaD	H
argG	E
fliF	N
fliG	N
fliH	N
	S
	S
	O
LA2027	S
	S
cccE	C
fliC	N
flaB	N
creD	V
	T
	T
pdhA	C
pdhB	C
pdhC	C
fliG	N
pgsA	I
	S
pgaB	G
	M
lysS	J
rffM	M
thiE	H
rsmE	J
guaB	F
ykuI	T
	M
	M
	M
dprE1	C
dprE2	S
ate	O
rnhA	L
cca	J
	I
czcA	P
	M
czcC	MU
secA	U
	F
	S
	S
clpP1	OU
eno	G
	S
	T
	L
	L
pepP	E
	M
	I
bfr	P
rlmL	J
argB	E
	S
yjgM	H
rplV	S
hsdM	V
hsdM	V
	V
prrC	V
hsdR	L
norM_1	V
gmd	M
	S
folK	H
panB	H
aroF1	E
fic	S
lpxA	I
galE	M
	M
recG	L
	S
gpsA	I
corC	S
coaBC	H
coaBC	H
murB	M
yeaP	T
acd	I
tolC	MU
acrD4	V
	M
	S
glnD	H
metG	J
	F
	S
phaR	K
	T
	D
rnfB	C
spsC	E
	I
	T
	T
	S
rmlA	JM
pgi	G
galK	G
rsbV	T
ung	L
	S
	S
	S
btuB	H
capA	M
crtF	H
	T
rre-1	T
	S
	S
	S
eamA1	EG
	S
	T
lspA	MU
aarF	S
	S
nylA	J
	K
spoIIAA	T
ileS	J
purL	F
dsbD	CO
glnA	E
smc	D
	S
plsY	I
der	S
smpB	J
	S
patA	E
pilD	NOU
rlmL	L
lolD	V
lolC	M
	M
	K
	M
	P
plsX	I
rpmF	J
hisG	F
rpsA	J
cmk	F
aroA	E
aroA	E
pheA	E
scpB	D
scpA	D
cheB	NT
cheB	N
cheA	T
cheW2	NT
fthC	H
zapA	D
rplT	J
rpmI	J
infC	J
thrS	J
carA	F
	NU
htpG1	O
	K
sucA	C
lpd	C
sucB	C
mrcA	M
	S
	S
	T
	S
	S
	T
	P
	T
rdgB	F
dpo	L
	S
	S
rplQ	J
rpoA	K
rpsD	J
rpsK	J
rpsM	J
infA	J
adk	F
secY	U
rplO	J
rpmD	J
rpsE	J
rplR	J
rplF	J
rpsH	J
rplE	J
rplX	J
rplN	J
rpsQ	J
rplP	J
rpsC	J
rplV	J
rpsS	J
rplB	J
rplW	J
rplD	J
rplC	J
rpsJ	J
tuf	J
fusA	J
	CO
	S
carB	F
	P
ruvC	L
yebC	K
	G
	M
yacP	D
	S
	K
	C
eapA	C
	I
	S
iscS	E
dgt	F
dedA	S
mcrA	V
fliS	N
	F
purH	F
tal	G
	M
rluF	J
lipA	H
Z012_08985	S
	L
ctaB	O
ctaA	O
	S
coxB	C
coxA	C
coxC	C
carD	K
yacL	S
pckA	H
soj	D
gatB	J
dnaE	L
	M
	K
	S
argB	F
	IQ
	S
bcp	O
	KLT
	S
	S
xerD3	L
aroK	F
	T
cheD	NT
traB	S
	K
	K
coaE	F
	M
	T
	K
	V
	OU
surE	S
	S
yfcH	S
	M
recJ	L
yfmR	S
pdtaS	T
	T
	T
	S
pgsW
capC	S
murD	M
rsbP	T
	T
	O
rbpA	S
srkA	F
	U
	S
clpX	O
clpP	O
tig	D
tesA	E
nagZ	G
hemN	H
ilvN	E
ilvI	H
	S
	NT
	S
feoB	P
	M
neuB	H
	M
lys	S
	P
	M
	S
	S
	S
gam	S
exeA	U
	L
	K
	S
	S
	S
	S
yqbT1	S
	S
	I
	P
lolA	M
	C
	C
mauG	C
MA20_45145	I
	K
yceA	S
	S
	Q
	EG
	M
	KLT
	S
crtU	CH
	CH
	KLT
kdpA	P
kdpB	P
kdpC	P
	T
	T
pldB	I
	T
	MP
rlmL	H
ephD	S
	L
nadC	H
relA	KT
	E
purB	F
yeeZ	GM
ykbA	E
truD	J
badR	K
	S
yjdJ	S
yhiN	S
	EG
lpxD	M
msr0960	K
msr0960	K
lpxD	M
	EG
yhiN	S
yjdJ	S
	S
badR	K
truD	J
ykbA	E
corA	P
	S
	S
mxcH	M
sbp	P
cysT	O
cysW	P
cysA	P
	N
fadL	I
	S
pkn5	KLT
pdxH	H
acsA	I
pheC	ET
mutL	L
	I
rarA	L
hisC	E
cyaD	CT
yliE	T
	T
hpf	J
	NU
	NT
	HJ
	T
crt	I
	S
	S
algI	M
algU	K
fcbC	S
	E
ygdQ	P
	O
	T
	NT
	J
	S
ybcL	S
	T
	K
	V
	KLT
	S
catD	S
yhhW_2	S
	T
mqnA	S
cheR	H
	FG
rsmH	J
murE	M
mraY	M
ftsW	D
murG	M
murC	M
	S
	S
	I
	Q
mkl	Q
mlaE	Q
	NU
ddl	F
metW	Q
metXA	E
metY	E
	UW
rsmE	J
	O
fliN	NTU
qmcA	O
qmcA	O
	OU
	C
argH	E
ppiB	O
fliM	N
	PT
	S
queF	F
guaA	F
	M
lgtF	M
gmhA	G
	P
	T
leuC	E
leuD	E
cysK	E
	L
rpoE9	K
MA20_36195	S
clpS	S
clpA	O
ggt	M
gshA	H
gshA	HJ
	O
GRX5	O
yrbA	K
bolA	T
yadH	V
yadG	V
mtr	C
gloB	S
rsbV	T
	S
glpK	F
	KT
	M
sppA	OU
yihR	G
ercc3	L
aspC	E
ybfF	S
	E
thrC	H
	O
mdh	C
bioF	E
bioD	H
bioA	H
bioB	H
estA	E
serB	ET
mutS	L
trpF	E
yfiH	S
cheB	T
leuB	C
argD	E
pmmB	G
	E
nth	L
HA62_15520	I
prfA3	J
uvrC	L
	I
	M
	M
	M
	M
	M
fadD	I
argC	E
recA	L
	FG
tldD	S
pmbA	S
	M
pbpC	M
moxR	S
	S
panE	H
CP_0175	S
pcrA	L
slyD	O
	T
fadH	C
	M
leuA	E
CP_0807	S
	S
sua5	H
sppA	OU
uvrA	L
czcD	P
motB	N
mgtE	P
mgtA	P
kinB	T
	T
fbp	G
rpsU	J
yqeY	S
dnaG	L
rpoD	K
glpD	C
tyrS	J
pdaB	G
	L
yehI
yehL	S
yehM	S
	S
yehQ	S
putP	E
lysC	E
cas3	L
cas5d	S
csd1	S
cas7c	L
cas4	L
cas1	L
cas2	L
	M
sbp	P
queD	H
rodA	D
mrdA	M
mreC	M
mreB	D
ppx	FP
	L
	M
atpC	C
atpD	F
atpG	C
atpA	F
atpH	C
atpF	C
atpE	C
atpB	C
lepB	U
	G
	K
	S
phoU	P
yfeS	S
	O
	S
efp	J
mtnD	S
mtnB	E
	S
	T
fcbC2	S
gltB_1	E
	S
tonB	U
	U
exbB	U
	MP
argK	E
mutB	I
mutA	I
alx	P
yhhN	S
	E
yocS	S
UGP	G
	T
	U
cat2	C
sotB	EGP
sotB	EGP
MA20_18180	S
	G
	S
putP	E
	S
	UW
	T
	T
	T
yliE	T
	K
	KLT
	M
dksA	T
	DM
	H
exbB	U
exbD	U
ypjD	J
	M
algI	M
	M
	M
queA	H
lon1	O
	S
	P
	P
	M
rfbC	M
rfbD	M
rfbB	M
rfbA	H
wbbL_2	V
rfbF	S
wbbL	S
VV3080	P
	S
capA	M
ssb	L
rpsR	J
rplI	J
dnaB	L
aspS	J
phoH	T
yqfF	S
ybeY	J
recO	L
argS	J
cinA	S
ttgR	K
thlA	I
	V
	S
ribH	H
nusB	K
	U
	KLT
	L
yfeS	S
	S
	S
carF	I
mscS	M
ladC	T
	S
	K
	S
	S
	S
	K
	S
	KLT
xerD3	L
tonB	U
exbD	U
exbB2	U
	H
	S
	S
ydaF_1	J
yitW	S
iscU	C
sufS	E
	P
sufD	O
sufC	O
	N
	F
pbrT	C
	T
kdsB	M
fliL	N
fliL	N
motB	N
motA	N
flbD	N
wcnD	M
DODA	S
	G
dprA	LU
bhp	Q
	V
	O
	S
comF	F
dinB	L
	I
motB	N
	S
yfeK	S
tag	L
	G
	E
rluC	J
ydcN	K
arsB	P
fur	K
lpdA	C
phzF	S
	S
	F
	S
	Q
	Q
	L
mtnA	J
	S
	P
	S
	P
	MU
rsbV	T
ykcC	M
ligA1	N
	I
estX	I
	S
	C
	L
	KT
ama	S
	L
flgG	N
flgH	N
flgI	N
flgJ	MNO
rbn	S
	H
	Q
	F
	S
groL	O
groS	O
phr	L
	S
	T
M1-688	GM
	DZ
	S
	S
radC	E
	P
wzt	GM
ugd	C
	K
	S
	S
yjiN	S
pdtaS	T
	T
fadF	C
	M
mqnC	H
	T
gph1	S
kamA	C
ddlA	F
	H
	L
	L
	M
	L
leuS	J
ybbA	Q
MA20_43810	Q
yqgE	K
gnnA	S
dnaJ	O
dnaK	O
grpE	O
hrcA	K
	T
ftsI	M
	S
lpxK	M
msbA	V
gsiB_4	E
mgt	M
	S
	S
	M
fur	P
tgt	J
rsbV	T
	S
sigX	K
nuoN-1	C
nuoM-1	C
nuoL	CP
nuoK	C
nuoJ	C
nuoH	C
nuoF	C
nuoE	C
nuoD	C
nuoC	C
ndhK	C
nuoA	C
nodN	I
	K
	L
mgsA	G
	S
	S
acuC	BQ
	S
	I
purK	F
purE	F
murF	M
aglA	G
	S
AVP1	C
waaA	M
	S
	N
yggS	S
proC	E
	T
mnmA	J
lldD	C
	J
nhaC	C
lytH	M
	S
	M
	S
	I
typA	T
	S
	S
tetA	EGP
alkA	L
	M
rsfS	J
lytR	K
mepB	S
mepB	S
dapL	H
	S
URA2	F
desA	I
	S
	S
romA	S
mutS2	L
spoU	J
rlmI	J
	J
gltA	H
slt	M
	M
CP_0328	M
pdxA	H
sscB	NU
tmk	F
degP	M
degP	M
ruvB	L
	S
	T
	T
rsmD	L
	S
msrB	C
	K
pcaF	I
birA	H
coaX	K
	S
	N
	N
greA	K
	T
	I
	S
	I
thiM	H
	C
MA20_16375	S
	G
	S
	S
copA	P
gst1	O
yobU	K
	T
msrA	O
	S
	M
	K
	S
ftsQ	D
ftsA	D
ftsZ	D
nadA	H
	S
recQ	L
	M
fruA2	G
	P
nikC	P
	T
	S
gltX	J
parC	L
parE	L
	N
	E
cobT	H
cobS	H
gpmB	G
	S
	S
	P
	P
	S
yneA	M
	G
cysI	C
ytnM	H
cobA	H
cysN	P
cysD	EH
cysH	EH
yciO	J
	IQ
maf	D
	T
dusC	H
gyrA	L
gyrB	L
recF	L
dnaN	L
dnaA	L
holB	L
ilvE	E
gidA	D
	E
rsmG	J
soj	D
spo0J	K
	M
	M
ycfH	L
serS	J
	MNU
glnH	ET
recR	L
ybaB	S
dnaX	H
tadA	FJ
	S
	C
lpxD	I
ypwA	E
ygdD	S
	S
	M
flgK	N
flgL	N
fliW	S
csrA	J
kefC	P
	S
gpo	O
ohrR	K
MA20_07375	P
hpt	F
sixA	T
pyrD	F
	V
yvfR	V
mccB	I
glmU	M
glmS	M
glmM	G
rpsT	J
	M
	E
	S
	BQ
	S
add	F
	E
ligA1	N
hspA-2	O
hsp18	O
	S
hyaE	S
	Q
	G
pdtaS	T
blaR	V
nhaS4	P
	L
	S
	P
	S
yfhR	S
	M
	M
thyX	F
fbaB	G
	T
	S
cheW64H-2	NT
manC	M
hfq	J
miaA	J
pdxJ	H
ctpA	M
nadB	H
	M
	S
	M
nlpD	M
	M
	M
nlpD	M
	M
	S
	M
nadB	H
ctpA	M
pdxJ	H
miaA	J
hfq	J
manC	M
cheW64H-2	NT
	S
	T
fbaB	G
thyX	F
	M
	M
yfhR	S
	S
	P
	S
	L
nhaS4	P
blaR	V
pdtaS	T
	G
	Q
hyaE	S
	S
hsp18	O
hspA-2	O
	Q
arsC	P
fliG	N
	T
	S
suhB	G
bgaA	G
hslO	O
yjeE	S
yeaZ	O
rnr	J
	E
aroD	E
kdsD	M
nusG	K
aer	T
	S
uxs	GM
pntA	C
	I
hisS	J
	MU
folP	H
rlpA	M
cysE	E
	S
dinF	V
gltP	C
pdtaS	T
vraS	T
	S
dcd	F
	I
	E
	S
	H
dapF	E
	I
thiC	H
	S
ppnP	S
yusZ	S
yadH	V
hndI	V
recD	L
recB	L
recC	L
	L
	J
yyaL	O
	MU
gltB	E
	S
pepR	S
pnp	J
rpsO	J
truB	J
rbfA	J
infB	J
nusA	K
nnrD	H
ywlB	E
	D
	S
	S
ytpA	I
	EGP
MDE1	E
	L
	L
	NPTU
sigW	K
lppC	S
	S
ypmQ	S
ssb	L
echA3_1	I
	K
hom	E
	F
hflX	S
msbA	V
trpG	EH
trpE	H
	I
polA	L
	M
yafJ	S
	P
	S
cutA	P
tpn50	M
	KT
panE	H
srrB	KT
	K
	I
	I
ytpA	I
	P
	J
dps	P
	E
lon	O
ispF	H
cobB	K
thiJ	S
	S
	S
hemL	H
	NT
	P
pcnB	H
	M
lgt	M
	H
ftsK	D
	I
lemA	S
wcaE	S
fdtB	E
	S
yfnF	M
	V
	V
wzx	S
wcaJ	M
wbuB	M
wecB	M
capF	GM
capD	M
	M
	L
	H
	M
kdsC	S
kdsB	M
	IQ
	S
	H
	AJ
	IQ
	G
kdsD	M
kdsA	M
	M
hemG	H
	L
pseI	M
pseG	M
pseG	M
	S
hemL	HM
spsF	M
spsF	M
	C
pseC	E
rmlD	E
pglK	V
	S
	S
	J
	E
	H
	G
	Q
mutT	F
	Q
	G
fas2	G
	S
	E
ntdA	E
	M
hldE	H
	JM
galE3	M
gmhA	G
lhgO	C
fcl	GM
	K
glpQ	C
	S
	S
fliE	N
flgC	N
flgB	N
ybaN	S
	Q
gcvP	E
gcvH	E
gcvT	H
	S
serC	E
lacB	G
	S
apgM	G
	S
	Q
	S
	T
	T
yqeV	J
MA20_18455	U
clpC	O
	L
ttg2E	T
tesA	E
	G
sixA	T
	V
	T
ksgA	J
comEC	S
trpS	J
	C
etfB	C
ivd	C
mdmC	S
	C
lptF	M
leuA	E
	S
ttuD	G
gck	G
	T
	T
	T
ppiB	M
ladC	T
	S
pstS	P
kamA	C
	M
yqaA	S
oprH	KLT
pyrF	F
SRM	E
speD	E
speH	E
alr	M
phoR	T
yjbJ	M
	K
acnA	C
	M
epmA	J
	K
phhB	H
	S
pykF	G
asd	E
	M
ntrX	T
soj	D
spo0J	K
metF	E
mqnD	S
yitU	S
hemA	H
hemC	H
hemB	H
hemL	H
	T
	K
hemE	H
hemN	H
	H
HEMH	H
soj	D
spo0J	K
	S
yfiQ	I
glxR	K
	S
ptpA	T
ndh	C
	S
ruvA	L
	M
lppF	E
rsmI	H
fliI	NU
ylxF	S
prmC	J
	K
cpoB	T
	F
nlpD_2	D
fusA	J
ktrB	P
ubiA	H
scsD	CO
	C
	S
	C
ispA	H
rrmJ	J
yrhL	I
acyII	S
queD	H
queC	F
pntA-2	C
pntB	C
	S
	S
ccmE	O
ccmF	O
	C
	Q
	O
	KLT
glyQS	J
prsW	D
prsW	S
prmA	J
pfkB	G
hpnN	S
	S
	S
	I
uvrB	K
hemH	EGP
glnD	O
fadE20	I
	F
trxA	O
tatC	U
rbpA	S
	K
	G
ciaB	G
SER33	EH
	I
	C
sdhC	C
sdhA	C
sdhB	C
	S
	C
acdS	E
lepA	J
DGK1	I
clpB	O
	S
dinG	L
	S
	S
asnS	J
folD	F
axeA	Q
cysS	J
spoU	J
	S
	T
	C
	S
fur	K
flhO	N
	S
	S
	M
wapA	M
	L
	K
	S
	L
	T
chpA	T
	S
	L
	K
	S
	E
	S
	S
	S
	S
czcA	V
czcA	V
	M
	G
	MU
	G
	N
	KLT
	MU
dnaQ2	L
	O
	O
	S
	K
	K
yhgE	K
aidB	I
gpmI	G
	K
	S
	S
yheS_3	S
moeB	HP
	S
acd	I
	S
VVA1695	K
metK	H
tklB	G
clpS	S
	E
	S
	I
prlC	E
	O
	S
	I
psd	I
	S
fliN	N
fliZ	N
fliP	N
fliQ	N
fliR	N
flhB	N
flhA	N
flhF	N
flhG	D
sigD	K
	L
ylzA	S
gmk	F
ribBA	H
ribE	H
ribD	H
secF	U
secF	U
yajC	U
trpD	E
pgsA	I
rimO	J
	S
ydcC	M
	S
pcm	J
fadE4	C
	L
pdxB	H
lnt	M
	L
	S
irpA	S
	C
icmP	P
fecA	P
	E
yhcX	S
IV02_25675	C
ppk	P
	M
glpF	G
fliD	N
rsbU	T
rsbU	EKT
ribF	H
	V
bcp	O
pepA	J
	S
	J
spsF	M
rhlB	L
amiA	M
nusG	K
rplK	J
rplA	J
rplJ	J
rplL	J
rpoB	K
rpoC	K
rpsL	J
rpsG	J
thiL	H
	S
rplM	J
rpsI	J
alaS	J
yajQ	S
pqqL	S
ymxG	S
	S
safC	S
	P
	S
	G
hmuO	C
fur	P
	O
	O
apt	F
htpX	O
pbuG	P
sspB	S
capD	GM
	T
mltA	M
	K
	Q
cvrA	P
VY92_01935	K
	S
	C
	T
rsgA	S
choD	E
	E
	J
hlb	S
sph	S
	T
	E
czcD	P
	Q
pbpG	M
ribD	H
yxiO	S
	S
yrdA	S
pheT	J
rapA	L
queE	H
htrB	M
ppa	C
glpT	G
	S
	M
deaD	L
	T
	S
	S
	E
	S
mazG	S
	T
icd	C
lnt	M
murA	M
napF	C
	GM
qor_1	C
	C
	S
purF	F
rnd	L
nudL	L
	K
	K
phoR	T
argJ	E
rsbU	T
	S
	I
	I
fadE21	C
recD2	L
	M
sigR_3	K
sanA	S
	T
	T
	KT
ymdB	S
azr	S
azr	S
	I
	I
	S
	S
pheS	J
mpl	M
gldG	N
nosY2	S
ccmA	V
	I
	E
	E
yniA	G
	M
ehrS	C
ehrL	C
	CP
hycD	C
hyfB	C
sbtA	S
	K
purT	F
gpsA	I
galE2	M
	K
gstF	S
	M
folE	F
acsA	I
btuF	P
ada	K
	NT
MEU1	F
	S
phoD	P
	P
ymaD	O
	NT
ilvC	EH
	S
mutS	L
asmA	M
	E
oppD	P
yejE	P
yejB	U
attH	S
	S
	CH
cysH	EH
cysH	EH
	CH
	S
attH	S
yejB	U
yejE	P
oppD	P
	E
asmA	M
mutS	L
	S
ilvC	EH
	NT
ymaD	O
	P
phoD	P
	S
MEU1	F
	NT
ada	K
btuF	P
acsA	I
folE	F
	M
gstF	S
	K
galE2	M
gpsA	I
purT	F
	K
sbtA	S
hyfB	C
hycD	C
	CP
ehrL	C
ehrS	C
	M
yniA	G
	E
	E
	I
ccmA	V
nosY2	S
gldG	N
mpl	M
pheS	J
	S
	S
	I
	I
azr	S
azr	S
ymdB	S
	KT
	T
	T
sanA	S
sigR_3	K
	M
recD2	L
fadE21	C
	I
	I
	S
rsbU	T
argJ	E
phoR	T
	K
	K
nudL	L
rnd	L
purF	F
	S
	C
qor_1	C
	GM
napF	C
murA	M
lnt	M
icd	C
	T
mazG	S
	S
	E
	S
	S
	T
deaD	L
	M
	S
glpT	G
ppa	C
htrB	M
queE	H
rapA	L
pheT	J
yrdA	S
	S
yxiO	S
ribD	H
pbpG	M
	Q
czcD	P
	E
	T
sph	S
hlb	S
	J
	E
choD	E
rsgA	S
	T
	C
	S
VY92_01935	K
cvrA	P
	Q
	K
mltA	M
	G
	P
ispB	H
	S
gacS	T
	T
	S
	I
	S
ladC	T
	N
	P
	N
	CH
yihQ	G
	P
	O
	O
rsbW	T
	S
glpQ1	C
plsC	I
icmF	EI
	E
ilvD	H
ybcI	S
	S
	T
	S
	S
	C
rumA	J
lytB	D
lolD	V
lolE-2	MV
pyrE	F
nadE	H
rsmI	H
	C
lyc	M
purM	F
clcB	P
cph2_1	T
	T
	T
	T
ytrP	T
	T
	T
pyk	G
	BQ
	BQ
rsbP	T
	G
rnd	L
radA	O
nadD	H
	IQ
	K
HA62_21285	S
	V
pilR	T
gnfK	T
tpiA	F
	T
pgk	G
gapA	G
	T
	T
lepB	U
yrdA	S
	G
cysK	E
topA	L
modF	P
	T
panD	H
lipB	H
murJ	M
CP_0257	S
	K
	S
	S
	I
cheR	NT
cheB	NT
	T
	T
	GM
	F
	D
	S
pssA	I
tsaD	O
ctpA	M
lexA	K
czcB1	M
	MU
	V
glcK	GK
hinT	FG
mprF	S
	T
	I
stp	T
	IQ
fcbC2	S
mdcA	I
	I
pkn5	KLT
	S
	T
	E
[truncated: 548 more rows]

## Sheet: 742_CG272
Gene	COG
dnaQ2	L
	P
cecC	MU
ychM	P
dedA	S
	H
	O
	O
	S
fadL	I
	IQ
cya1	T
mcd	C
	S
Otg1	S
mltG	S
hisE	E
	V
	T
	S
	S
thiJ	S
HDHD3	S
	S
	E
	M
thiC	H
	S
ppnP	S
yusZ	S
yadH	V
hndI	V
recD	L
recB	L
recC	L
	L
	J
yyaL	O
	MU
gltB	E
	S
pepR	S
pnp	J
rpsO	J
truB	J
rbfA	J
infB	J
nusA	K
nnrD	H
ywlB	E
	D
	S
	S
ytpA	I
	EGP
MDE1	E
	L
	L
	I
	S
acuC	BQ
	S
	S
mgsA	G
	L
	K
nodN	I
nuoA	C
ndhK	C
nuoC	C
nuoD	C
nuoE	C
nuoF	C
nuoH	C
nuoJ	C
nuoK	C
nuoL	CP
nuoM-1	C
nuoN-1	C
sigX	K
spoIVB	S
alkH	C
	T
ilvB	H
ilvB	H
ilvB	H
tpx	O
	G
nadD	H
proA	E
proB	E
obg	S
rpmA	J
rplU	J
	S
nth	L
yngG	E
	M
rlmN	J
trpC	E
	T
murD	M
recQ	L
	M
fruA2	G
	P
nikC	P
	T
	C
lptF	M
leuA	E
	S
ndh	C
ptpA	T
	S
glxR	K
yfiQ	I
	S
spo0J	K
soj	D
HEMH	H
	H
hemN	H
hemE	H
	K
	T
hemL	H
hemB	H
hemC	H
hemA	H
yitU	S
mqnD	S
metF	E
spo0J	K
soj	D
ntrX	T
	M
asd	E
pykF	G
	S
phhB	H
	K
epmA	J
	M
acnA	C
	K
yjbJ	M
phoR	T
alr	M
speH	E
speD	E
SRM	E
pyrF	F
oprH	KLT
yqaA	S
	M
kamA	C
pstS	P
mdmC	S
ivd	C
etfB	C
	C
trpS	J
comEC	S
ksgA	J
	T
	V
sixA	T
	G
tesA	E
ttg2E	T
	L
clpC	O
MA20_18455	U
yqeV	J
	T
	T
	S
	Q
	S
apgM	G
	S
lacB	G
serC	E
	S
gcvT	H
gcvH	E
gcvP	E
	Q
ybaN	S
flgB	N
flgC	N
fliE	N
	S
	S
glpQ	C
	S
rsbU	KT
	S
	S
moxR	S
	S
batA	S
batB	K
	S
	S
htpG	O
	S
spoIIAA	T
nadK	G
desC	I
	S
argK	E
meaA	I
	Q
	CO
hisE	E
	M
	IQ
acpP	IQ
rnc	J
	F
aroB	E
	M
IV02_08645	S
	I
	S
fadD	I
CP_0769	T
	Q
	G
	G
ybgC	S
	K
	KQ
ahcY	H
fdxA	C
metH	E
pfkA	G
rsbU	KT
argB	F
	IQ
	S
bcp	O
	KLT
	S
	S
xerD3	L
aroK	F
	T
cheD	NT
traB	S
	K
	K
	T
rsbV	T
	KT
	PT
rpoE	K
	M
	S
	G
cobD	U
cobQ	H
cobU	H
cbiZ	S
cobB	H
cobO	H
cobM	H
cbiH	H
cbiG	H
cobI	H
cobL	H
cobH	H
cbiD	H
poxF	C
	S
cbiX	C
	T
capD	GM
sspB	S
pbuG	P
htpX	O
apt	F
	O
	O
fur	P
hmuO	C
	G
yciO	J
	IQ
maf	D
	T
dusC	H
gyrA	L
gyrB	L
recF	L
dnaN	L
dnaA	L
holB	L
ilvE	E
gidA	D
	E
rsmG	J
soj	D
spo0J	K
	M
	M
ycfH	L
serS	J
	MNU
glnH	ET
recR	L
ybaB	S
dnaX	H
tadA	FJ
	S
	C
lpxD	I
ypwA	E
ygdD	S
	S
	M
flgK	N
flgL	N
fliW	S
csrA	J
kefC	P
	S
gpo	O
ohrR	K
MA20_07375	P
hpt	F
sixA	T
pyrD	F
	V
yvfR	V
yniA	G
	M
ehrS	C
ehrL	C
	CP
hycD	C
hyfB	C
	M
sbtA	S
	K
purT	F
gpsA	I
galE2	M
	K
gstF	S
	M
folE	F
acsA	I
btuF	P
ada	K
	NT
MEU1	F
	S
phoD	P
	P
ymaD	O
	NT
ilvC	EH
	S
mutS	L
asmA	M
	E
oppD	P
yejE	P
yejB	U
attH	S
	S
	CH
cysH	EH
cysD	EH
cysN	P
cobA	H
ytnM	H
cysI	C
	G
yneA	M
	S
	P
	P
	S
	S
gpmB	G
cobS	H
cobT	H
	E
	N
parE	L
parC	L
gltX	J
	S
recJ	L
	S
prfC	J
mccA	I
mccA	I
plsC	I
	S
truA	J
	S
	C
purK	F
purE	F
murF	M
aglA	G
	S
AVP1	C
waaA	M
	S
	N
yggS	S
proC	E
	T
mnmA	J
lldD	C
	J
nhaC	C
lytH	M
	S
	M
	M
nlpD	M
	M
	S
	M
nadB	H
ctpA	M
pdxJ	H
miaA	J
hfq	J
manC	M
cheW64H-2	NT
	S
	T
fbaB	G
thyX	F
	M
	M
yfhR	S
	S
	P
	S
	L
nhaS4	P
blaR	V
pdtaS	T
	G
	Q
hyaE	S
	S
hsp18	O
hspA-2	O
	MP
	S
flgD	N
flgE	N
	T
msr0960	K
	K
	L
citE	G
argF	E
pdxH	S
	T
	T
	T
	T
	T
	T
	T
	S
	P
	Q
cas2	L
cas1	L
cas4	L
cas7c	L
csd1	S
cas5d	S
cas3	L
lysC	E
putP	E
yehQ	S
	S
yehM	S
yehL	S
yehI
glyQS	J
prsW	D
prsW	S
prmA	J
pfkB	G
hpnN	S
	S
	S
	I
glyA	E
	H
	KLT
	KLT
	K
yliE	T
	T
	T
	T
	UW
	S
putP	E
	S
	G
MA20_18180	S
sotB	EGP
sotB	EGP
cat2	C
	U
	T
UGP	G
yocS	S
	E
yhhN	S
alx	P
mutA	I
mutB	I
argK	E
	MP
exbB	U
	U
tonB	U
	S
gltB_1	E
fcbC2	S
	T
	S
mtnB	E
mtnD	S
efp	J
pagC	M
	S
	T
TPX1	O
sufB	O
	T
ribBA	H
ribE	H
ribD	H
secF	U
secF	U
yajC	U
trpD	E
pgsA	I
rimO	J
	S
ydcC	M
	S
pcm	J
fadE4	C
	L
pdxB	H
lnt	M
	L
ttgR	K
thlA	I
	V
	S
ribH	H
nusB	K
	U
	K
lolC	M
lolD	V
	T
	L
	O
yqjF	S
	T
rumA	J
smc	D
	L
ccr	C
acuB	S
cstA	T
nudC_1	F
	M
	S
ugpQ	C
CP_0991	K
nudH	F
	S
acyP	C
tas	C
ktrA	P
ktrB	P
CP_0600	F
norM_1	V
gmd	M
	S
folK	H
panB	H
aroF1	E
fic	S
lpxA	I
galE	M
	M
recG	L
	S
gpsA	I
corC	S
coaBC	H
coaBC	H
murB	M
yeaP	T
acd	I
tolC	MU
acrD4	V
	M
	S
glnD	H
metG	J
	F
	S
phaR	K
	T
	D
rnfB	C
spsC	E
	I
	T
	T
	S
rmlA	JM
pgi	G
galK	G
rsbV	T
ung	L
	L
ilvN	E
ilvI	H
	S
	NT
	S
feoB	P
	M
neuB	H
	M
lys	S
	M
yacP	D
	S
	K
	C
eapA	C
	I
	S
iscS	E
dgt	F
dedA	S
mcrA	V
fliS	N
	F
purH	F
tal	G
	M
rluF	J
lipA	H
	G
	M
	N
	P
dsbC	O
	S
ccmE	O
ccmF	O
	C
	Q
	O
	KLT
	S
yxiO	S
ribD	H
pbpG	M
	Q
czcD	P
	E
	T
sph	S
hlb	S
	J
	E
choD	E
rsgA	S
	T
	C
	S
VY92_01935	K
cvrA	P
	Q
	K
mltA	M
xth	L
hisD	E
panC	H
mfd	L
uppP	V
	M
wcaJ	M
gatC	J
gatA	J
hisF	E
	I
	C
	DZ
	T
TRR1	O
motB	N
	E
	E
	S
	E
rnfB	C
	T
cqsS	T
icd	CE
ndk	F
coaD	H
argG	E
	E
	E
	E
	I
ccmA	V
nosY2	S
gldG	N
mpl	M
pheS	J
	S
	S
	I
	I
azr	S
azr	S
ymdB	S
	KT
	T
	T
sanA	S
sigR_3	K
	M
recD2	L
fadE21	C
	I
	I
	S
rsbU	T
argJ	E
phoR	T
	K
	K
nudL	L
rnd	L
purF	F
	S
	C
qor_1	C
lemA	S
	I
ftsK	D
	H
lgt	M
	M
pcnB	H
	S
	P
	S
mtnA	J
	L
	Q
	Q
	S
	F
	S
phzF	S
lpdA	C
fur	K
arsB	P
ydcN	K
rluC	J
rsmI	H
lppF	E
	M
ruvA	L
HA62_21285	S
	K
	IQ
nadD	H
radA	O
rnd	L
	G
rsbP	T
	BQ
	BQ
pyk	G
	T
	T
ytrP	T
	T
	T
	T
cph2_1	T
clcB	P
purM	F
	N
	CH
yihQ	G
	P
	O
	O
rsbW	T
	S
glpQ1	C
plsC	I
icmF	EI
	E
ilvD	H
ybcI	S
	S
	S
	S
	S
copA	P
gst1	O
yobU	K
	T
msrA	O
	S
	M
	K
	S
ftsQ	D
ftsA	D
ftsZ	D
nadA	H
	S
	O
	O
	DZ
	S
	S
	S
	S
rplQ	J
rpoA	K
rpsD	J
rpsK	J
rpsM	J
infA	J
adk	F
secY	U
rplO	J
rpmD	J
rpsE	J
rplR	J
rplF	J
rpsH	J
rplE	J
rplX	J
rplN	J
rpsQ	J
rplP	J
rpsC	J
rplV	J
rpsS	J
rplB	J
rplW	J
rplD	J
rplC	J
rpsJ	J
tuf	J
fusA	J
	CO
	S
carB	F
	P
ruvC	L
yebC	K
	G
	L
	L
pdaB	G
tyrS	J
glpD	C
rpoD	K
dnaG	L
yqeY	S
rpsU	J
fbp	G
	T
kinB	T
mgtA	P
mgtE	P
motB	N
czcD	P
uvrA	L
sppA	OU
sua5	H
	S
CP_0807	S
leuA	E
	M
fadH	C
	T
slyD	O
pcrA	L
CP_0175	S
panE	H
	S
moxR	S
pbpC	M
	M
pmbA	S
tldD	S
	FG
recA	L
argC	E
fadD	I
	M
	M
	M
	M
	M
	I
uvrC	L
prfA3	J
HA62_15520	I
nth	L
	E
pmmB	G
argD	E
leuB	C
cheB	T
yfiH	S
trpF	E
mutS	L
serB	ET
estA	E
bioB	H
bioA	H
bioD	H
bioF	E
mdh	C
	O
thrC	H
	E
ybfF	S
aspC	E
ercc3	L
yihR	G
sppA	OU
	M
	KT
glpK	F
	S
rsbV	T
gloB	S
mtr	C
yadG	V
yadH	V
bolA	T
yrbA	K
GRX5	O
	O
gshA	HJ
gshA	H
ggt	M
clpA	O
clpS	S
MA20_36195	S
rpoE9	K
	L
cysK	E
leuD	E
leuC	E
	T
	P
gmhA	G
lgtF	M
	M
guaA	F
queF	F
	S
	PT
fliM	N
ppiB	O
argH	E
	C
	OU
qmcA	O
qmcA	O
fliN	NTU
	O
rsmE	J
	UW
metY	E
metXA	E
metW	Q
ddl	F
	NU
mlaE	Q
mkl	Q
	Q
	I
	S
	S
murC	M
murG	M
ftsW	D
mraY	M
murE	M
rsmH	J
	FG
cheR	H
mqnA	S
estX	I
	S
	S
	O
LA2027	S
	S
cccE	C
fliC	N
flaB	N
creD	V
	T
	T
pdhA	C
pdhB	C
pdhC	C
fliG	N
pgsA	I
	S
pgaB	G
	M
lysS	J
rffM	M
thiE	H
rsmE	J
guaB	F
ykuI	T
	M
	M
	M
dprE1	C
dprE2	S
ate	O
rnhA	L
cca	J
	I
czcA	P
	M
czcC	MU
secA	U
	F
	S
	S
clpP1	OU
eno	G
	S
	T
	L
	L
mccB	I
glmU	M
glmS	M
glmM	G
rpsT	J
	M
	E
	S
	BQ
	S
add	F
	E
ligA1	N
pilY1	NU
crcB	D
	S
prfB	J
purD	F
valS	J
rbpA	S
	J
lepB	U
wgeF	S
	S
thrC	E
	T
czcA	V
czcA	V
	M
	G
	MU
	G
	N
	KLT
	MU
	L
	L
	M
	L
leuS	J
ybbA	Q
MA20_43810	Q
yqgE	K
gnnA	S
dnaJ	O
dnaK	O
grpE	O
hrcA	K
	T
ftsI	M
	S
lpxK	M
msbA	V
gsiB_4	E
mgt	M
	S
	S
	M
ybiT	S
umuC	L
vatD	S
acd	C
	S
msrA	O
lip	I
dpo	L
rdgB	F
	T
	P
	T
	S
	S
	T
	NPTU
sigW	K
lppC	S
	S
ypmQ	S
ssb	L
echA3_1	I
	K
hom	E
	F
hflX	S
msbA	V
trpG	EH
trpE	H
	I
polA	L
	M
yafJ	S
	P
	S
cutA	P
tpn50	M
	KT
panE	H
srrB	KT
	K
	I
	I
ytpA	I
	P
	J
dps	P
	E
lon	O
ispF	H
cobB	K
thiJ	S
	S
	S
hemL	H
	NT
	P
ctaB	O
ctaA	O
	S
coxB	C
coxA	C
coxC	C
carD	K
yacL	S
pckA	H
soj	D
gatB	J
dnaE	L
	M
	K
	S
	K
	G
lepB	U
atpB	C
atpE	C
atpF	C
atpH	C
atpA	F
atpG	C
atpD	F
atpC	C
	M
	L
ppx	FP
mreB	D
mreC	M
mrdA	M
rodA	D
queD	H
sbp	P
	M
tag	L
	G
actA	C
actB	C
actC	C
	C
actE	C
actF	P
	S
	P
btuE	O
phuW	S
mrcA	M
	S
nifU	C
rpmE	J
rho	K
hlb	S
hlb	S
nlpD	M
	M
mrcA	M
murF	M
	E
ispD	I
	S
Z012_12235	S
	S
	M
	S
	T
	S
	S
	Q
pepN	E
entS	EGP
nudF	L
rep	L
	K
	S
lpxB	I
cdsA2	S
	S
tolC	MU
sucD	C
sucC	C
miaB	J
lptF	M
purA	F
hisZ	E
gpsA	I
	P
dut	F
bhp	Q
	V
	O
	KLT
	L
yfeS	S
	S
	S
carF	I
mscS	M
ladC	T
	S
	K
	S
	S
	S
	K
	S
	KLT
xerD3	L
tonB	U
exbD	U
exbB2	U
	J
	NT
	T
	O
ygdQ	P
	E
fcbC	S
algU	K
algI	M
	S
	S
crt	I
	T
	HJ
	NT
	NU
hpf	J
	T
yliE	T
cyaD	CT
hisC	E
rarA	L
	I
mutL	L
pheC	ET
acsA	I
pdxH	H
pkn5	KLT
	S
fadL	I
	N
cysA	P
cysW	P
cysT	O
sbp	P
ispG	H
adh4	C
	P
	L
	L
	S
	T
	S
	S
	G
	E
	T
	S
pkn5	KLT
	T
	I
mdcA	I
fcbC2	S
	IQ
stp	T
	I
	T
mprF	S
hinT	FG
glcK	GK
	V
	MU
czcB1	M
lexA	K
ctpA	M
tsaD	O
pssA	I
radC	E
	P
wzt	GM
ugd	C
Z012_08985	S
	S
sufE	S
	NU
yfeS	S
ANKRD16	S
yfeS	S
	T
hlb	S
murI	M
	E
degQ	M
	I
	S
	NT
qcrC	C
	C
mauG	C
purQ	F
purS	F
purC	F
	KT
ccmC	O
ccmA	V
MA20_14675	P
	Q
	S
mrr	L
	S
	K
	S
	S
	H
	S
	S
	H
	EGP
hlb	S
	Q
mnmC	E
dusA	J
sigX	K
ykuI	T
	S
	S
ydaF_1	J
yitW	S
iscU	C
sufS	E
	P
sufD	O
sufC	O
	N
	F
pbrT	C
	T
kdsB	M
fliL	N
fliL	N
motB	N
motA	N
flbD	N
wcnD	M
DODA	S
	G
dprA	LU
yeeZ	GM
purB	F
	E
relA	KT
nadC	H
	P
	S
lon1	O
queA	H
	M
	M
algI	M
	M
ypjD	J
exbD	U
exbB	U
	H
	DM
dksA	T
	S
	C
rumA	J
lytB	D
lolD	V
lolE-2	MV
pyrE	F
nadE	H
hsdR	L
prrC	V
	V
hsdM	V
hsdM	V
rplV	S
yjgM	H
	S
ylxF	S
fliI	NU
fliF	N
fliG	N
fliH	N
corA	P
	S
	S
mxcH	M
M1-688	GM
	T
	S
phr	L
groS	O
groL	O
	S
	F
	Q
	H
rbn	S
flgJ	MNO
flgI	N
flgH	N
flgG	N
	L
ama	S
	KT
	M
yfcH	S
	S
surE	S
	OU
	V
	K
	T
	M
coaE	F
	K
fcl	GM
lhgO	C
gmhA	G
galE3	M
	JM
hldE	H
	M
ntdA	E
	E
	S
fas2	G
	G
	Q
mutT	F
	Q
	G
	H
	E
	J
	S
	S
pglK	V
rmlD	E
pseC	E
	C
spsF	M
spsF	M
hemL	HM
	S
pseG	M
pseG	M
pseI	M
	L
hemG	H
	M
kdsA	M
kdsD	M
	G
	IQ
	AJ
	H
	S
	IQ
kdsB	M
kdsC	S
	M
	H
	L
	M
capD	M
capF	GM
wecB	M
wbuB	M
wcaJ	M
wzx	S
	V
	V
yfnF	M
	S
fdtB	E
wcaE	S
	H
	M
rfbC	M
rfbD	M
rfbB	M
rfbA	H
wbbL_2	V
rfbF	S
wbbL	S
VV3080	P
	S
capA	M
ssb	L
rpsR	J
rplI	J
dnaB	L
aspS	J
phoH	T
yqfF	S
ybeY	J
recO	L
argS	J
cinA	S
	V
pilR	T
gnfK	T
tpiA	F
	T
pgk	G
gapA	G
	T
	T
lepB	U
yrdA	S
	G
cysK	E
topA	L
modF	P
	T
panD	H
lipB	H
murJ	M
CP_0257	S
	K
	S
	S
	I
cheR	NT
cheB	NT
	T
	T
	GM
	F
	D
	S
	I
ligA1	N
ykcC	M
rsbV	T
	MU
	P
pepP	E
	M
	I
bfr	P
rlmL	J
argB	E
	K
	S
	S
yjiN	S
pdtaS	T
	T
fadF	C
	M
mqnC	H
	T
gph1	S
kamA	C
ddlA	F
	H
rsmI	H
	C
lyc	M
	GM
napF	C
murA	M
lnt	M
icd	C
	T
mazG	S
	S
	E
	S
	S
	T
deaD	L
	M
	S
glpT	G
ppa	C
htrB	M
queE	H
rapA	L
pheT	J
yrdA	S
	S
	S
	S
btuB	H
capA	M
crtF	H
	T
rre-1	T
	S
	S
	S
eamA1	EG
	S
	T
lspA	MU
aarF	S
	S
nylA	J
	K
spoIIAA	T
ileS	J
purL	F
dsbD	CO
glnA	E
smc	D
	S
plsY	I
der	S
smpB	J
	S
patA	E
pilD	NOU
rlmL	L
lolD	V
lolC	M
	M
	K
	M
	P
plsX	I
rpmF	J
hisG	F
rpsA	J
cmk	F
aroA	E
aroA	E
pheA	E
scpB	D
scpA	D
cheB	NT
cheB	N
cheA	T
cheW2	NT
fthC	H
zapA	D
rplT	J
rpmI	J
infC	J
thrS	J
carA	F
	NU
htpG1	O
	K
sucA	C
lpd	C
sucB	C
mrcA	M
	S
	S
prmC	J
	K
cpoB	T
	F
nlpD_2	D
fusA	J
ktrB	P
ubiA	H
scsD	CO
	C
	S
	C
ispA	H
rrmJ	J
yrhL	I
acyII	S
queD	H
queC	F
pntA-2	C
pntB	C
dapL	H
	S
URA2	F
desA	I
	S
	S
romA	S
mutS2	L
spoU	J
rlmI	J
	J
gltA	H
slt	M
	M
CP_0328	M
pdxA	H
sscB	NU
tmk	F
degP	M
degP	M
ruvB	L
	S
	T
	T
rsmD	L
	S
msrB	C
	K
pcaF	I
birA	H
coaX	K
	S
queG	C
	S
map	E
CP_0762	D
cmoA	S
gldA	V
	S
	N
	O
	N
	K
	L
	K
rsbW	T
xerD	D
algI	M
	P
acd	I
	S
VVA1695	K
metK	H
tklB	G
clpS	S
	E
	S
	I
prlC	E
	O
	S
	I
psd	I
	S
fliN	N
fliZ	N
fliP	N
fliQ	N
fliR	N
flhB	N
flhA	N
flhF	N
flhG	D
sigD	K
	L
ylzA	S
gmk	F
	S
	GOQ
ykbA	E
truD	J
badR	K
	S
yjdJ	S
yhiN	S
	EG
lpxD	M
msr0960	K
	S
comF	F
dinB	L
	I
motB	N
	S
yfeK	S
	D
parB	K
	M
	S
ttuD	G
gck	G
	T
	T
	T
ppiB	M
ladC	T
	S
yfmR	S
pdtaS	T
	T
	T
	S
pgsW
capC	S
murD	M
rsbP	T
	T
	O
rbpA	S
srkA	F
	U
	S
clpX	O
clpP	O
tig	D
tesA	E
nagZ	G
hemN	H
	S
	I
typA	T
	S
	S
tetA	EGP
alkA	L
	M
rsfS	J
lytR	K
mepB	S
mepB	S
	T
yhhW_2	S
catD	S
	S
	KLT
	V
	K
	T
ybcL	S
	S
	S
amtB	P
	K
	S
speE	S
	S
MA20_25125	S
ftsH	O
pth	J
ctc	J
prs	EF
glmU	M
ispE	I
	M
	G
	C
yhaZ	L
	S
WQ51_05710	S
WQ51_05710	S
csgA	S
lpxC	M
ptsI	G
fadD	I
tlpA	CO
	M
suhB2	G
pcrA	L
yaeT	M
exbD2	U
	U
recN	L
	T
	IQ
bigR	K
hldD	M
ubiD	H
mutY	L
ychF	J
CP_0812
ubiA	H
ubiX	H
mrp	D
icc	S
pdhC	C
	G
hslU	O
hslV	O
xerC	D
pth	J
leuA2	E
	S
apl	S
ydiK_1	S
xseA	L
xseB	L
nrdJ	F
	E
	NU
gspK	U
gspJ	U
lspG	U
gspF	U
gspE	NU
gspD	NU
gspC	U
nlpD	M
comM	O
yraN	L
	T
flhB2	S
rnhB	L
rplS	J
trmD	J
rimM	J
CP_0026	L
rpsP	J
rpe	G
	KLT
fmt	J
priA	L
[truncated: 388 more rows]

## Sheet: 743_CG272
Gene	COG
	L
	L
	L
	M
	L
leuS	J
ybbA	Q
MA20_43810	Q
yqgE	K
gnnA	S
dnaJ	O
dnaK	O
grpE	O
hrcA	K
	T
ftsI	M
	S
lpxK	M
msbA	V
gsiB_4	E
mgt	M
	S
	S
	M
ybiT	S
umuC	L
vatD	S
acd	C
	S
	E
argG	E
coaD	H
ndk	F
icd	CE
cqsS	T
	T
rnfB	C
	E
	S
	E
	E
motB	N
	S
yciO	J
	IQ
maf	D
	T
dusC	H
gyrA	L
gyrB	L
recF	L
dnaN	L
dnaA	L
holB	L
ilvE	E
gidA	D
	E
rsmG	J
soj	D
spo0J	K
	M
	M
ycfH	L
serS	J
	MNU
glnH	ET
recR	L
ybaB	S
dnaX	H
tadA	FJ
	S
	C
lpxD	I
ypwA	E
ygdD	S
	S
	M
flgK	N
flgL	N
fliW	S
csrA	J
kefC	P
	S
gpo	O
ohrR	K
MA20_07375	P
hpt	F
sixA	T
pyrD	F
	V
yvfR	V
	S
rsbU	KT
	S
	S
	T
pabB	EH
ligT	J
aat	O
fadD	I
	GM
	S
	M
rfbC	M
rfbD	M
rfbB	M
rfbA	H
wbbL_2	V
rfbF	S
wbbL	S
VV3080	P
	S
capA	M
ssb	L
rpsR	J
rplI	J
dnaB	L
aspS	J
phoH	T
yqfF	S
ybeY	J
recO	L
argS	J
cinA	S
	V
pilR	T
gnfK	T
tpiA	F
	T
pgk	G
gapA	G
	T
	T
lepB	U
yrdA	S
	G
cysK	E
topA	L
modF	P
	T
panD	H
lipB	H
murJ	M
CP_0257	S
	K
	S
	S
	I
cheR	NT
cheB	NT
	T
	T
	GM
	F
	D
	S
hspA-2	O
hsp18	O
	S
hyaE	S
	Q
	G
pdtaS	T
blaR	V
nhaS4	P
	L
	S
	P
	S
yfhR	S
	M
	M
thyX	F
fbaB	G
	T
	S
cheW64H-2	NT
manC	M
hfq	J
miaA	J
pdxJ	H
ctpA	M
nadB	H
	M
	S
	M
nlpD	M
	M
	M
	S
	S
	M
	M
nlpD	M
	M
	S
	M
nadB	H
ctpA	M
pdxJ	H
miaA	J
hfq	J
manC	M
cheW64H-2	NT
	S
	T
fbaB	G
thyX	F
	M
	M
yfhR	S
	S
	P
	S
	L
nhaS4	P
blaR	V
pdtaS	T
	G
	Q
hyaE	S
	S
hsp18	O
hspA-2	O
	I
glyA	E
	H
	S
	G
	E
	T
	S
	G
yebC	K
ruvC	L
	P
carB	F
	S
	CO
fusA	J
tuf	J
rpsJ	J
rplC	J
rplD	J
rplW	J
rplB	J
rpsS	J
rplV	J
rpsC	J
rplP	J
rpsQ	J
rplN	J
rplX	J
rplE	J
rpsH	J
rplF	J
rplR	J
rpsE	J
rpmD	J
rplO	J
secY	U
adk	F
infA	J
rpsM	J
rpsK	J
rpsD	J
rpoA	K
rplQ	J
	S
	S
	S
	S
	DZ
	I
	S
	T
gacS	T
	S
ispB	H
	P
	G
	S
ladC	T
	N
	P
lolC	M
lolD	V
	T
	L
	O
yqjF	S
	T
rumA	J
smc	D
	L
ccr	C
acuB	S
cstA	T
nudC_1	F
	M
	S
mepB	S
mepB	S
lytR	K
rsfS	J
	M
alkA	L
tetA	EGP
	S
	S
typA	T
	I
	S
msrA	O
lip	I
TRR1	O
	T
	DZ
	C
	I
hisF	E
gatA	J
gatC	J
wcaJ	M
	M
uppP	V
mfd	L
panC	H
hisD	E
xth	L
	P
	L
recJ	L
	MU
	KLT
	N
	G
	MU
	G
	M
czcA	V
czcA	V
	T
thrC	E
	S
wgeF	S
lepB	U
	J
rbpA	S
valS	J
purD	F
prfB	J
	S
crcB	D
	S
irpA	S
	C
icmP	P
fecA	P
	E
yhcX	S
IV02_25675	C
ppk	P
	M
glpF	G
fliD	N
rsbU	T
rsbU	EKT
ribF	H
	V
bcp	O
pepA	J
	S
	J
spsF	M
rhlB	L
amiA	M
nusG	K
rplK	J
rplA	J
rplJ	J
rplL	J
rpoB	K
rpoC	K
rpsL	J
rpsG	J
thiL	H
	S
rplM	J
rpsI	J
alaS	J
yajQ	S
pqqL	S
ymxG	S
	S
safC	S
	P
hsdR	L
prrC	V
	V
hsdM	V
hsdM	V
rplV	S
yjgM	H
	S
purK	F
purE	F
murF	M
aglA	G
	S
AVP1	C
waaA	M
	S
	N
yggS	S
proC	E
	T
mnmA	J
lldD	C
	J
nhaC	C
lytH	M
recQ	L
	M
fruA2	G
	P
nikC	P
	T
pstS	P
kamA	C
	M
yqaA	S
oprH	KLT
pyrF	F
SRM	E
speD	E
speH	E
alr	M
phoR	T
yjbJ	M
	K
acnA	C
	M
epmA	J
	K
phhB	H
	S
pykF	G
asd	E
	M
ntrX	T
soj	D
spo0J	K
	S
	I
degQ	M
	E
murI	M
hlb	S
	T
yfeS	S
ANKRD16	S
yfeS	S
	NU
dnaQ2	L
yniA	G
	M
ehrS	C
ehrL	C
	CP
hycD	C
hyfB	C
	M
sbtA	S
	K
purT	F
gpsA	I
galE2	M
	K
gstF	S
	M
folE	F
acsA	I
btuF	P
ada	K
	NT
MEU1	F
	S
phoD	P
	P
ymaD	O
	NT
ilvC	EH
	S
mutS	L
asmA	M
	E
oppD	P
yejE	P
yejB	U
attH	S
	S
	CH
cysH	EH
cysH	EH
	CH
	S
attH	S
yejB	U
yejE	P
oppD	P
	E
asmA	M
mutS	L
	S
ilvC	EH
	NT
ymaD	O
	P
phoD	P
	S
MEU1	F
	NT
ada	K
btuF	P
acsA	I
folE	F
	M
gstF	S
	K
galE2	M
gpsA	I
purT	F
	K
sbtA	S
	M
hyfB	C
hycD	C
	CP
ehrL	C
ehrS	C
	M
yniA	G
metF	E
mqnD	S
yitU	S
hemA	H
hemC	H
hemB	H
hemL	H
	T
	K
hemE	H
hemN	H
	H
HEMH	H
soj	D
spo0J	K
	S
yfiQ	I
glxR	K
	S
ptpA	T
ndh	C
	S
	S
	H
ydaF_1	J
yfcH	S
	E
wecA	M
dapA	E
dapB	E
dacA	S
ybbR	S
acpS	I
	T
	M
rpsB	J
tsf	J
pyrH	F
frr	J
uppS	H
cdsA	S
dxr	I
rseP	M
proS	J
trpB	E
trpA	E
	T
dxs	H
sscB	NU
	S
	K
	Q
	S
ytpA	I
	EGP
MDE1	E
	L
	L
	S
prfC	J
mccA	I
mccA	I
plsC	I
	S
truA	J
	I
uvrB	K
hemH	EGP
glnD	O
fadE20	I
	F
trxA	O
tatC	U
rbpA	S
	K
	G
ciaB	G
SER33	EH
	I
	C
sdhC	C
sdhA	C
sdhB	C
	S
	C
acdS	E
lepA	J
DGK1	I
clpB	O
	S
dinG	L
	S
	S
asnS	J
folD	F
axeA	Q
cysS	J
spoU	J
	S
	T
	C
	S
fur	K
flhO	N
	S
	S
	M
	M
parB	K
	D
	L
	G
tag	L
	S
moeB	HP
yheS_3	S
	S
	S
	K
gpmI	G
aidB	I
yhgE	K
	K
	K
	S
	O
	O
lemA	S
	I
ftsK	D
	H
lgt	M
	M
pcnB	H
yehI
yehL	S
yehM	S
	S
yehQ	S
putP	E
lysC	E
cas3	L
cas5d	S
csd1	S
cas7c	L
cas4	L
cas1	L
cas2	L
	K
	S
	S
yjiN	S
pdtaS	T
	T
fadF	C
	M
mqnC	H
	T
gph1	S
kamA	C
ddlA	F
	H
ruvA	L
	M
lppF	E
rsmI	H
rluC	J
ydcN	K
glyQS	J
prsW	D
prsW	S
prmA	J
pfkB	G
hpnN	S
	S
	S
	E
	E
queG	C
	S
map	E
CP_0762	D
cmoA	S
gldA	V
	S
	N
	O
	N
	K
	L
	K
rsbW	T
xerD	D
algI	M
pntB	C
pntA-2	C
queC	F
queD	H
acyII	S
yrhL	I
rrmJ	J
ispA	H
	C
	S
	C
scsD	CO
ubiA	H
ktrB	P
fusA	J
nlpD_2	D
	F
cpoB	T
	K
prmC	J
	S
ttgR	K
thlA	I
	V
	S
ribH	H
nusB	K
	U
	S
gltX	J
parC	L
parE	L
	N
	E
cobT	H
cobS	H
gpmB	G
	S
	S
	P
	P
	S
yneA	M
	G
cysI	C
ytnM	H
cobA	H
cysN	P
cysD	EH
cysH	EH
pepP	E
	M
	I
bfr	P
rlmL	J
argB	E
bhp	Q
	V
	O
wapA	M
	L
	K
	S
	L
	T
chpA	T
	S
	L
	K
	S
	E
	S
	S
	S
	S
	T
rsbV	T
	KT
	PT
rpoE	K
	M
	S
	G
cobD	U
cobQ	H
cobU	H
cbiZ	S
cobB	H
cobO	H
cobM	H
cbiH	H
cbiG	H
cobI	H
cobL	H
cobH	H
cbiD	H
poxF	C
	S
cbiX	C
	T
capD	GM
sspB	S
pbuG	P
htpX	O
apt	F
	O
	O
fur	P
hmuO	C
	G
yeeZ	GM
purB	F
	E
relA	KT
nadC	H
	P
	M
	S
	S
	S
gam	S
exeA	U
	L
	K
	S
	S
	S
	S
yqbT1	S
	S
	I
	P
lolA	M
	C
	C
	H
ugd	C
wzt	GM
	P
radC	E
pssA	I
tsaD	O
ctpA	M
lexA	K
czcB1	M
	MU
	V
glcK	GK
hinT	FG
mprF	S
	T
	I
stp	T
	IQ
fcbC2	S
mdcA	I
	I
pkn5	KLT
ligA1	N
	E
add	F
	S
	BQ
	S
	E
	M
rpsT	J
glmM	G
glmS	M
glmU	M
mccB	I
mltA	M
	K
	Q
cvrA	P
VY92_01935	K
	S
	C
	T
rsgA	S
choD	E
	E
	J
hlb	S
sph	S
	T
	E
czcD	P
	Q
pbpG	M
ribD	H
yxiO	S
	S
dprA	LU
	G
DODA	S
wcnD	M
flbD	N
motA	N
motB	N
fliL	N
fliL	N
kdsB	M
	T
pbrT	C
	F
	N
sufC	O
sufD	O
	P
sufS	E
iscU	C
yitW	S
ydaF_1	J
	S
	S
crt	I
	T
	HJ
	NT
	NU
hpf	J
	T
yliE	T
cyaD	CT
hisC	E
rarA	L
	I
mutL	L
pheC	ET
acsA	I
pdxH	H
pkn5	KLT
	S
fadL	I
	N
cysA	P
cysW	P
cysT	O
sbp	P
	G
	M
	N
	P
dsbC	O
	S
moxR	S
	S
batA	S
batB	K
	S
	S
htpG	O
	S
spoIIAA	T
nadK	G
desC	I
	S
argK	E
meaA	I
	Q
	CO
hisE	E
	M
	IQ
acpP	IQ
rnc	J
	F
aroB	E
	M
IV02_08645	S
	I
	S
fadD	I
CP_0769	T
	Q
	G
	G
ybgC	S
	K
	KQ
ahcY	H
fdxA	C
metH	E
pfkA	G
rsbU	KT
argB	F
	IQ
	S
bcp	O
	KLT
	S
	S
xerD3	L
aroK	F
	T
cheD	NT
traB	S
	K
	K
	KLT
	L
yfeS	S
	S
	S
carF	I
mscS	M
ladC	T
	S
	K
	S
	S
	S
	K
	S
	KLT
xerD3	L
tonB	U
exbD	U
exbB2	U
yrdA	S
pheT	J
rapA	L
queE	H
htrB	M
ppa	C
glpT	G
	S
	M
deaD	L
	T
	S
	S
	E
	S
mazG	S
	T
icd	C
lnt	M
murA	M
napF	C
	GM
qor_1	C
	C
	S
purF	F
rnd	L
nudL	L
	K
	K
phoR	T
argJ	E
rsbU	T
	S
	I
	I
fadE21	C
recD2	L
	M
sigR_3	K
sanA	S
	T
	T
	KT
ymdB	S
azr	S
azr	S
	I
	I
	S
	S
pheS	J
mpl	M
gldG	N
nosY2	S
ccmA	V
	I
norM_1	V
gmd	M
	S
folK	H
panB	H
aroF1	E
fic	S
lpxA	I
galE	M
	M
recG	L
	S
gpsA	I
corC	S
coaBC	H
coaBC	H
murB	M
yeaP	T
acd	I
tolC	MU
acrD4	V
	M
	S
glnD	H
metG	J
	F
	S
phaR	K
	T
	D
rnfB	C
spsC	E
	S
	S
mrcA	M
sucB	C
lpd	C
sucA	C
	K
htpG1	O
	NU
carA	F
thrS	J
infC	J
rpmI	J
rplT	J
zapA	D
fthC	H
cheW2	NT
cheA	T
cheB	N
cheB	NT
scpA	D
scpB	D
pheA	E
aroA	E
aroA	E
cmk	F
rpsA	J
hisG	F
rpmF	J
plsX	I
	P
	M
	K
	M
lolC	M
lolD	V
rlmL	L
pilD	NOU
patA	E
	S
smpB	J
der	S
plsY	I
	S
smc	D
glnA	E
dsbD	CO
purL	F
ileS	J
spoIIAA	T
	K
nylA	J
	S
aarF	S
lspA	MU
	T
	S
eamA1	EG
	S
	S
	S
rre-1	T
	T
crtF	H
capA	M
btuB	H
	S
	S
	S
cobB	K
thiJ	S
	S
	S
hemL	H
	NT
	P
	I
	T
	T
	S
rmlA	JM
pgi	G
galK	G
rsbV	T
ung	L
	S
	V
def2	J
rsbU	T
	T
	I
accB	I
cheB	NT
cheD	NT
	NT
aer2	T
cheA2	T
	T
	T
	T
ispH	IM
fliC	N
flaB	N
yvqK	S
dtpT	E
	M
lonD	S
rfaE	M
hldE	H
pyrG	F
kdsA	M
	S
lptA	S
lptB	S
rpoN	K
hprK	H
ptsH	G
ntrY	T
ntrX	T
priA	L
fmt	J
	KLT
rpe	G
rpsP	J
CP_0026	L
rimM	J
trmD	J
rplS	J
rnhB	L
flhB2	S
	T
yraN	L
comM	O
nlpD	M
gspC	U
gspD	NU
gspE	NU
gspF	U
lspG	U
gspJ	U
gspK	U
	NU
	E
nrdJ	F
xseB	L
xseA	L
ydiK_1	S
apl	S
	S
leuA2	E
pth	J
xerC	D
hslV	O
hslU	O
	G
pdhC	C
icc	S
mrp	D
ubiX	H
ubiA	H
CP_0812
ychF	J
mutY	L
ubiD	H
hldD	M
bigR	K
	IQ
	T
recN	L
	U
exbD2	U
yaeT	M
pcrA	L
suhB2	G
	M
tlpA	CO
fadD	I
ptsI	G
lpxC	M
csgA	S
WQ51_05710	S
WQ51_05710	S
	S
yhaZ	L
TPX1	O
	T
	S
pagC	M
	S
ybcL	S
	T
	K
	V
	KLT
	S
catD	S
yhhW_2	S
	T
	S
	S
	S
gam	S
	S
fumC	C
maeB	C
mnmE	J
jag	S
yidC	U
yidD	S
rpmH	J
avtA	H
frnE	Q
dsb	Q
	K
nuoI	C
nuoG	C
aroC	E
cnpD3	T
MA20_35245	V
	S
MA20_06625	S
norR	T
hpt	DF
engB	D
	S
trmB	J
	O
	G
	N
rsgA	S
	T
ybaZ	L
thiD	H
	S
	O
hisA	E
hisH	E
hisB	E
	S
	S
prfA	J
	E
	C
	E
rumA	J
tehB	P
	S
pilY1	NU
flgD	N
flgE	N
	T
msr0960	K
	K
	L
citE	G
argF	E
pdxH	S
	T
	T
	T
	T
	T
	T
	T
	S
	P
	Q
	MP
	S
	Q
arsC	P
fliG	N
	T
	S
suhB	G
bgaA	G
hslO	O
yjeE	S
yeaZ	O
rnr	J
	E
aroD	E
kdsD	M
nusG	K
aer	T
	S
uxs	GM
pntA	C
	I
hisS	J
	MU
folP	H
rlpA	M
cysE	E
	S
dinF	V
gltP	C
pdtaS	T
vraS	T
	S
dcd	F
	I
	E
	S
	H
dapF	E
	I
	I
ligA1	N
ykcC	M
rsbV	T
	MU
	P
	K
	IQ
nadD	H
radA	O
rnd	L
	G
rsbP	T
	BQ
	BQ
pyk	G
	T
	T
ytrP	T
	T
	T
	T
cph2_1	T
clcB	P
purM	F
	N
	CH
yihQ	G
	P
	O
	O
rsbW	T
	S
glpQ1	C
plsC	I
icmF	EI
	E
ilvD	H
ybcI	S
	S
	T
	S
	S
	C
rumA	J
lytB	D
lolD	V
lolE-2	MV
pyrE	F
nadE	H
rsmI	H
	C
lyc	M
hemG	H
	M
kdsA	M
kdsD	M
	G
	IQ
	AJ
	H
	S
	IQ
kdsB	M
kdsC	S
	M
	H
	L
	M
capD	M
capF	GM
wecB	M
wbuB	M
wcaJ	M
wzx	S
	V
	V
yfnF	M
	S
fdtB	E
wcaE	S
ykbA	E
truD	J
badR	K
	S
yjdJ	S
yhiN	S
	EG
lpxD	M
msr0960	K
msr0960	K
lpxD	M
	EG
yhiN	S
yjdJ	S
	S
badR	K
truD	J
ykbA	E
	M
	G
	C
queD	H
rodA	D
mrdA	M
mreC	M
mreB	D
ppx	FP
	L
	M
atpC	C
atpD	F
atpG	C
atpA	F
atpH	C
atpF	C
atpE	C
atpB	C
lepB	U
	G
	K
	S
ttuD	G
gck	G
	T
	T
	T
ppiB	M
ladC	T
	S
yfmR	S
pdtaS	T
	T
	T
	S
pgsW
capC	S
murD	M
rsbP	T
	T
	O
rbpA	S
srkA	F
	U
	S
clpX	O
clpP	O
tig	D
tesA	E
nagZ	G
hemN	H
	M
yacP	D
	S
	K
	C
eapA	C
	I
	S
iscS	E
dgt	F
dedA	S
mcrA	V
fliS	N
	F
purH	F
tal	G
	M
rluF	J
lipA	H
flgC	N
sll1284	S
	IQ
	N
	N
greA	K
	T
	I
	S
	I
thiM	H
	C
MA20_16375	S
	G
sbp	P
	M
yihR	G
sppA	OU
	M
	KT
glpK	F
	S
rsbV	T
gloB	S
mtr	C
yadG	V
yadH	V
bolA	T
yrbA	K
GRX5	O
	O
gshA	HJ
gshA	H
ggt	M
clpA	O
clpS	S
MA20_36195	S
rpoE9	K
	L
cysK	E
leuD	E
leuC	E
	T
	P
gmhA	G
lgtF	M
	M
guaA	F
queF	F
	S
	PT
fliM	N
ppiB	O
argH	E
	C
	OU
qmcA	O
qmcA	O
fliN	NTU
	O
rsmE	J
	UW
metY	E
metXA	E
metW	Q
ddl	F
	NU
mlaE	Q
mkl	Q
	Q
	I
	S
	S
murC	M
murG	M
ftsW	D
mraY	M
murE	M
rsmH	J
	FG
cheR	H
mqnA	S
estX	I
	S
	S
	O
LA2027	S
	S
cccE	C
fliC	N
flaB	N
creD	V
	T
	T
pdhA	C
pdhB	C
pdhC	C
fliG	N
pgsA	I
	S
pgaB	G
	M
lysS	J
rffM	M
thiE	H
rsmE	J
guaB	F
ykuI	T
	M
	M
	M
dprE1	C
dprE2	S
ate	O
rnhA	L
cca	J
	I
czcA	P
	M
czcC	MU
secA	U
	F
	S
	S
clpP1	OU
eno	G
	S
	T
coaE	F
	M
	T
	K
	V
	OU
surE	S
	S
yfcH	S
	M
	J
	NT
	T
	O
ygdQ	P
	E
fcbC	S
algU	K
algI	M
	S
	S
	S
	S
	D
ywlB	E
nnrD	H
nusA	K
infB	J
rbfA	J
truB	J
rpsO	J
pnp	J
pepR	S
	S
gltB	E
	MU
yyaL	O
	J
	L
recC	L
recB	L
recD	L
hndI	V
yadH	V
yusZ	S
ppnP	S
	S
thiC	H
	L
ctaB	O
ctaA	O
	S
coxB	C
coxA	C
coxC	C
carD	K
yacL	S
pckA	H
soj	D
gatB	J
dnaE	L
	M
	S
mauG	C
MA20_45145	I
	K
yceA	S
	S
	Q
	EG
	M
	KLT
	S
crtU	CH
	CH
	KLT
kdpA	P
kdpB	P
kdpC	P
	T
	T
pldB	I
	T
	MP
rlmL	H
ephD	S
	L
	S
rsbV	T
tgt	J
fur	P
	M
dapL	H
	S
URA2	F
desA	I
	S
	S
romA	S
mutS2	L
spoU	J
rlmI	J
	J
gltA	H
slt	M
	M
CP_0328	M
pdxA	H
sscB	NU
tmk	F
degP	M
degP	M
ruvB	L
	S
	T
	T
rsmD	L
	S
msrB	C
	K
pcaF	I
birA	H
coaX	K
	S
	KT
ama	S
	L
flgG	N
flgH	N
flgI	N
flgJ	MNO
rbn	S
	H
	Q
	F
	S
groL	O
groS	O
phr	L
	S
	T
M1-688	GM
yfeK	S
	S
motB	N
	I
dinB	L
comF	F
	S
CP_0600	F
ktrB	P
ktrA	P
tas	C
acyP	C
	S
nudH	F
CP_0991	K
ugpQ	C
	L
ccmE	O
ccmF	O
	C
	Q
	O
	KLT
	L
	L
	S
	C
ilvN	E
ilvI	H
	S
	NT
	S
feoB	P
	M
neuB	H
	M
lys	S
ispE	I
glmU	M
prs	EF
ctc	J
pth	J
ftsH	O
MA20_25125	S
	S
speE	S
	S
	K
amtB	P
Z012_08985	S
dut	F
	P
gpsA	I
hisZ	E
purA	F
lptF	M
miaB	J
sucC	C
sucD	C
tolC	MU
	S
cdsA2	S
lpxB	I
	S
	K
rep	L
nudF	L
entS	EGP
pepN	E
	Q
	S
	S
	T
	S
	M
	S
Z012_12235	S
	S
ispD	I
	E
murF	M
mrcA	M
	M
nlpD	M
	B
	T
echA21	I
hlb	S
hlb	S
rho	K
rpmE	J
nifU	C
	S
mrcA	M
phuW	S
btuE	O
	P
	S
actF	P
actE	C
	C
actC	C
actB	C
actA	C
	S
	O
[truncated: 474 more rows]

## Sheet: 744_CG272
Gene	COG
nadC	H
relA	KT
	E
purB	F
yeeZ	GM
	P
cecC	MU
ychM	P
dedA	S
	H
	O
	O
	S
fadL	I
	IQ
cya1	T
mcd	C
	S
Otg1	S
mltG	S
hisE	E
	V
	T
	S
	S
thiJ	S
HDHD3	S
	S
	E
	M
cobB	K
thiJ	S
	S
	S
hemL	H
	NT
	P
	S
	T
	S
ybcI	S
ilvD	H
	E
icmF	EI
plsC	I
glpQ1	C
	S
rsbW	T
	O
	O
	P
yihQ	G
	CH
	N
dnaQ2	L
	O
	V
bhp	Q
mdmC	S
ivd	C
etfB	C
	C
trpS	J
comEC	S
ksgA	J
	T
	V
sixA	T
	G
tesA	E
ttg2E	T
	L
clpC	O
MA20_18455	U
yqeV	J
	T
	T
	S
	Q
	S
apgM	G
	S
lacB	G
serC	E
	S
gcvT	H
gcvH	E
gcvP	E
	Q
ybaN	S
flgB	N
flgC	N
fliE	N
	S
	S
glpQ	C
	S
	D
	F
	GM
	T
	T
cheB	NT
cheR	NT
	I
	S
	S
	K
CP_0257	S
murJ	M
lipB	H
panD	H
	T
modF	P
topA	L
cysK	E
	G
yrdA	S
lepB	U
	T
	T
gapA	G
pgk	G
	T
tpiA	F
gnfK	T
pilR	T
	V
cinA	S
argS	J
recO	L
ybeY	J
yqfF	S
phoH	T
aspS	J
dnaB	L
rplI	J
rpsR	J
ssb	L
capA	M
	S
VV3080	P
wbbL	S
rfbF	S
wbbL_2	V
rfbA	H
rfbB	M
rfbD	M
rfbC	M
	M
	H
wcaE	S
fdtB	E
	S
yfnF	M
	V
	V
wzx	S
wcaJ	M
wbuB	M
wecB	M
capF	GM
capD	M
	M
	L
	H
	M
kdsC	S
kdsB	M
	IQ
	S
	H
	AJ
	IQ
	G
kdsD	M
kdsA	M
	M
hemG	H
	L
pseI	M
pseG	M
pseG	M
	S
hemL	HM
spsF	M
spsF	M
	C
pseC	E
rmlD	E
pglK	V
	S
	S
	J
	E
	H
	G
	Q
mutT	F
	Q
	G
fas2	G
	S
	E
ntdA	E
	M
hldE	H
	JM
galE3	M
gmhA	G
lhgO	C
fcl	GM
	K
	S
phoU	P
yfeS	S
	O
	S
	M
sbp	P
queD	H
rodA	D
mrdA	M
mreC	M
mreB	D
ppx	FP
	L
	M
atpC	C
atpD	F
atpG	C
atpA	F
atpH	C
atpF	C
atpE	C
atpB	C
lepB	U
	G
	K
lolC	M
lolD	V
	T
	L
	O
yqjF	S
	T
rumA	J
smc	D
	L
ccr	C
acuB	S
cstA	T
nudC_1	F
	M
	S
flgD	N
flgE	N
	T
msr0960	K
	K
	L
citE	G
argF	E
pdxH	S
	T
	T
	T
	T
	T
	T
	T
	S
	P
	Q
yfeK	S
	S
motB	N
	I
dinB	L
comF	F
	S
	L
ctaB	O
ctaA	O
	S
coxB	C
coxA	C
coxC	C
carD	K
yacL	S
pckA	H
soj	D
gatB	J
dnaE	L
dapL	H
	S
URA2	F
desA	I
	S
	S
romA	S
mutS2	L
spoU	J
rlmI	J
	J
gltA	H
slt	M
	M
CP_0328	M
pdxA	H
sscB	NU
tmk	F
degP	M
degP	M
ruvB	L
	S
	T
	T
rsmD	L
	S
msrB	C
	K
pcaF	I
birA	H
coaX	K
	S
	S
ndh	C
ptpA	T
	S
glxR	K
yfiQ	I
	S
spo0J	K
soj	D
HEMH	H
	H
hemN	H
hemE	H
	K
	T
hemL	H
hemB	H
hemC	H
hemA	H
yitU	S
mqnD	S
metF	E
spo0J	K
soj	D
ntrX	T
	M
asd	E
pykF	G
	S
phhB	H
	K
epmA	J
	M
acnA	C
	K
yjbJ	M
phoR	T
alr	M
speH	E
speD	E
SRM	E
pyrF	F
oprH	KLT
yqaA	S
	M
kamA	C
pstS	P
	K
	K
	S
	S
yjiN	S
pdtaS	T
	T
fadF	C
	M
mqnC	H
	T
gph1	S
kamA	C
ddlA	F
	H
hsdR	L
prrC	V
	V
hsdM	V
hsdM	V
rplV	S
yjgM	H
	S
	I
glyA	E
	H
	S
	G
	E
	T
	S
pkn5	KLT
	I
mdcA	I
fcbC2	S
	IQ
stp	T
	I
	T
mprF	S
hinT	FG
glcK	GK
	V
	MU
czcB1	M
lexA	K
ctpA	M
tsaD	O
pssA	I
radC	E
	P
wzt	GM
ugd	C
ilvN	E
ilvI	H
	S
	NT
	S
feoB	P
	M
neuB	H
	M
lys	S
	G
	M
	N
	P
dsbC	O
	S
ccmE	O
ccmF	O
	C
	Q
	O
	KLT
estX	I
mqnA	S
cheR	H
	FG
rsmH	J
murE	M
mraY	M
ftsW	D
murG	M
murC	M
	S
	S
	I
	Q
mkl	Q
mlaE	Q
	NU
ddl	F
metW	Q
metXA	E
metY	E
	UW
rsmE	J
	O
fliN	NTU
qmcA	O
qmcA	O
	OU
	C
argH	E
ppiB	O
fliM	N
	PT
	S
queF	F
guaA	F
	M
lgtF	M
gmhA	G
	P
	T
leuC	E
leuD	E
cysK	E
	L
rpoE9	K
MA20_36195	S
clpS	S
clpA	O
ggt	M
gshA	H
gshA	HJ
	O
GRX5	O
yrbA	K
bolA	T
yadH	V
yadG	V
mtr	C
gloB	S
rsbV	T
	S
glpK	F
	KT
	M
sppA	OU
yihR	G
ercc3	L
aspC	E
ybfF	S
	E
thrC	H
	O
mdh	C
bioF	E
bioD	H
bioA	H
bioB	H
estA	E
serB	ET
mutS	L
trpF	E
yfiH	S
cheB	T
leuB	C
argD	E
pmmB	G
	E
nth	L
HA62_15520	I
prfA3	J
uvrC	L
	I
	M
	M
	M
	M
	M
fadD	I
argC	E
recA	L
	FG
tldD	S
pmbA	S
	M
pbpC	M
moxR	S
	S
panE	H
CP_0175	S
pcrA	L
slyD	O
	T
fadH	C
	M
leuA	E
CP_0807	S
	S
sua5	H
sppA	OU
uvrA	L
czcD	P
motB	N
mgtE	P
mgtA	P
kinB	T
	T
fbp	G
rpsU	J
yqeY	S
dnaG	L
rpoD	K
glpD	C
tyrS	J
pdaB	G
ypwA	E
ygdD	S
	S
	M
flgK	N
flgL	N
fliW	S
csrA	J
kefC	P
	S
gpo	O
ohrR	K
MA20_07375	P
hpt	F
sixA	T
pyrD	F
	V
yvfR	V
	DZ
	S
	S
	S
	S
rplQ	J
rpoA	K
rpsD	J
rpsK	J
rpsM	J
infA	J
adk	F
secY	U
rplO	J
rpmD	J
rpsE	J
rplR	J
rplF	J
rpsH	J
rplE	J
rplX	J
rplN	J
rpsQ	J
rplP	J
rpsC	J
rplV	J
rpsS	J
rplB	J
rplW	J
rplD	J
rplC	J
rpsJ	J
tuf	J
fusA	J
	CO
	S
carB	F
	P
ruvC	L
yebC	K
	G
leuA	E
lptF	M
	C
hspA-2	O
hsp18	O
	S
hyaE	S
	Q
	G
pdtaS	T
blaR	V
nhaS4	P
	L
	S
	P
	S
yfhR	S
	M
	M
thyX	F
fbaB	G
	T
	S
cheW64H-2	NT
manC	M
hfq	J
miaA	J
pdxJ	H
ctpA	M
nadB	H
	M
	S
	M
nlpD	M
	M
	M
nlpD	M
	M
	S
	M
nadB	H
ctpA	M
pdxJ	H
miaA	J
hfq	J
manC	M
cheW64H-2	NT
	S
	T
fbaB	G
thyX	F
	M
	M
yfhR	S
	S
	P
	S
	L
nhaS4	P
blaR	V
pdtaS	T
	G
	Q
hyaE	S
	S
hsp18	O
hspA-2	O
efp	J
mtnD	S
mtnB	E
	S
	T
fcbC2	S
gltB_1	E
	S
tonB	U
	U
exbB	U
	MP
argK	E
mutB	I
mutA	I
alx	P
yhhN	S
	E
yocS	S
dpo	L
rdgB	F
	T
	P
	T
	S
	S
	T
ribBA	H
ribE	H
ribD	H
secF	U
secF	U
yajC	U
trpD	E
pgsA	I
rimO	J
	S
ydcC	M
	S
pcm	J
fadE4	C
	L
pdxB	H
lnt	M
	L
TRR1	O
	T
	DZ
	C
	I
hisF	E
gatA	J
gatC	J
wcaJ	M
	M
uppP	V
mfd	L
panC	H
hisD	E
xth	L
parB	K
	D
	U
nusB	K
ribH	H
	S
	V
thlA	I
ttgR	K
wapA	M
	L
	K
	S
	L
	T
chpA	T
	S
	L
	K
	S
	E
	S
	S
	S
	S
	P
	MU
rsbV	T
ykcC	M
ligA1	N
	I
corA	P
	S
	S
mxcH	M
	S
	P
	S
mtnA	J
	L
	Q
	Q
	S
	F
	S
phzF	S
lpdA	C
fur	K
arsB	P
ydcN	K
rluC	J
tag	L
	G
yehI
yehL	S
yehM	S
	S
yehQ	S
putP	E
lysC	E
cas3	L
cas5d	S
csd1	S
cas7c	L
cas4	L
cas1	L
cas2	L
argG	E
coaD	H
ndk	F
icd	CE
cqsS	T
	T
rnfB	C
	E
	S
	E
	E
motB	N
	S
gltX	J
parC	L
parE	L
	N
	E
cobT	H
cobS	H
gpmB	G
	S
	S
	P
	P
	S
yneA	M
	G
cysI	C
ytnM	H
cobA	H
cysN	P
cysD	EH
cysH	EH
pepP	E
	M
	I
bfr	P
rlmL	J
argB	E
	C
	E
rumA	J
tehB	P
	S
	M
yacP	D
	S
	K
	C
eapA	C
	I
	S
iscS	E
dgt	F
dedA	S
mcrA	V
fliS	N
	F
purH	F
tal	G
	M
rluF	J
lipA	H
acd	I
	S
VVA1695	K
metK	H
tklB	G
clpS	S
	E
	S
	I
prlC	E
	O
	S
	I
psd	I
	S
fliN	N
fliZ	N
fliP	N
fliQ	N
fliR	N
flhB	N
flhA	N
flhF	N
flhG	D
sigD	K
	L
ylzA	S
gmk	F
	I
	S
	T
gacS	T
	S
ispB	H
	P
	G
	P
	M
	S
	S
	S
gam	S
exeA	U
	L
	K
	S
	S
	S
	S
yqbT1	S
	S
	I
	P
lolA	M
	C
	C
mepB	S
mepB	S
lytR	K
rsfS	J
	M
alkA	L
tetA	EGP
	S
	S
typA	T
	I
	S
	I
	S
acuC	BQ
	S
	S
mgsA	G
	L
	K
nodN	I
nuoA	C
ndhK	C
nuoC	C
nuoD	C
nuoE	C
nuoF	C
nuoH	C
nuoJ	C
nuoK	C
nuoL	CP
nuoM-1	C
nuoN-1	C
sigX	K
	S
	Q
ugpQ	C
CP_0991	K
nudH	F
	S
acyP	C
tas	C
ktrA	P
ktrB	P
CP_0600	F
norM_1	V
gmd	M
	S
folK	H
panB	H
aroF1	E
fic	S
lpxA	I
galE	M
	M
recG	L
	S
gpsA	I
corC	S
coaBC	H
coaBC	H
murB	M
yeaP	T
acd	I
tolC	MU
acrD4	V
	M
	S
glnD	H
metG	J
	F
	S
phaR	K
	T
	D
rnfB	C
spsC	E
	S
	I
degQ	M
	E
murI	M
hlb	S
	T
yfeS	S
ANKRD16	S
yfeS	S
	NU
	S
	S
mrcA	M
sucB	C
lpd	C
sucA	C
	K
htpG1	O
	NU
carA	F
thrS	J
infC	J
rpmI	J
rplT	J
zapA	D
fthC	H
cheW2	NT
cheA	T
cheB	N
cheB	NT
scpA	D
scpB	D
pheA	E
aroA	E
aroA	E
cmk	F
rpsA	J
hisG	F
rpmF	J
plsX	I
	P
	M
	K
	M
lolC	M
lolD	V
rlmL	L
pilD	NOU
patA	E
	S
smpB	J
der	S
plsY	I
	S
smc	D
glnA	E
dsbD	CO
purL	F
ileS	J
spoIIAA	T
	K
nylA	J
	S
aarF	S
lspA	MU
	T
	S
eamA1	EG
	S
	S
	S
rre-1	T
	T
crtF	H
capA	M
btuB	H
	S
	S
	S
	Q
arsC	P
fliG	N
	T
	S
suhB	G
bgaA	G
hslO	O
yjeE	S
yeaZ	O
rnr	J
	E
aroD	E
kdsD	M
nusG	K
aer	T
	S
uxs	GM
pntA	C
	I
hisS	J
	MU
folP	H
rlpA	M
cysE	E
	S
dinF	V
gltP	C
pdtaS	T
vraS	T
	S
dcd	F
	I
	E
	S
	H
dapF	E
	I
	S
	S
ydaF_1	J
yitW	S
iscU	C
sufS	E
	P
sufD	O
sufC	O
	N
	F
	L
dut	F
	P
gpsA	I
hisZ	E
purA	F
lptF	M
miaB	J
sucC	C
sucD	C
tolC	MU
	S
cdsA2	S
lpxB	I
	S
	K
rep	L
nudF	L
entS	EGP
pepN	E
	Q
	S
	S
	T
	S
	M
	S
Z012_12235	S
	S
ispD	I
	E
murF	M
mrcA	M
	M
nlpD	M
	B
	T
echA21	I
hlb	S
hlb	S
rho	K
rpmE	J
nifU	C
	S
mrcA	M
phuW	S
btuE	O
	P
	S
actF	P
actE	C
	C
actC	C
actB	C
actA	C
	S
	S
	D
ywlB	E
nnrD	H
nnrD	H
nusA	K
infB	J
rbfA	J
truB	J
rpsO	J
pnp	J
pepR	S
	S
gltB	E
	MU
yyaL	O
	J
	L
recC	L
recB	L
recD	L
hndI	V
yadH	V
yusZ	S
ppnP	S
	S
thiC	H
	L
	M
	K
	S
ispE	I
glmU	M
prs	EF
ctc	J
pth	J
ftsH	O
MA20_25125	S
	S
speE	S
	S
	K
amtB	P
mccB	I
glmU	M
glmS	M
glmM	G
rpsT	J
	M
	E
	S
	BQ
	S
add	F
	E
ligA1	N
pilY1	NU
crcB	D
	S
prfB	J
purD	F
valS	J
rbpA	S
	J
lepB	U
wgeF	S
	S
thrC	E
	T
czcA	V
czcA	V
	M
	G
	MU
	G
	N
	KLT
	MU
	L
	L
	P
adh4	C
ispG	H
ykbA	E
truD	J
badR	K
	S
yjdJ	S
yhiN	S
	EG
lpxD	M
msr0960	K
msr0960	K
lpxD	M
	EG
yhiN	S
yjdJ	S
	S
badR	K
truD	J
ykbA	E
	P
	L
	L
	L
	M
	L
leuS	J
ybbA	Q
MA20_43810	Q
yqgE	K
gnnA	S
dnaJ	O
dnaK	O
grpE	O
hrcA	K
	T
ftsI	M
	S
lpxK	M
msbA	V
gsiB_4	E
mgt	M
	S
	S
	M
ybiT	S
umuC	L
vatD	S
acd	C
	S
msrA	O
lip	I
	T
yhhW_2	S
catD	S
	S
	KLT
	V
	K
	T
ybcL	S
	S
sufE	S
	S
Z012_08985	S
	S
lemA	S
	I
ftsK	D
	H
lgt	M
	M
pcnB	H
recJ	L
lyc	M
	C
rsmI	H
nadE	H
pyrE	F
lolE-2	MV
lolD	V
lytB	D
rumA	J
	C
	S
spoIVB	S
alkH	C
	T
ilvB	H
ilvB	H
ilvB	H
tpx	O
	G
nadD	H
proA	E
proB	E
obg	S
rpmA	J
rplU	J
	S
nth	L
yngG	E
	M
rlmN	J
trpC	E
	T
murD	M
	G
MA20_16375	S
	C
thiM	H
	I
	S
	I
	T
greA	K
	N
	N
	E
	P
	S
lon1	O
queA	H
	M
	M
algI	M
	M
ypjD	J
exbD	U
exbB	U
	H
	DM
dksA	T
	S
	S
	S
	S
copA	P
gst1	O
yobU	K
	T
msrA	O
	S
	M
	K
	S
ftsQ	D
ftsA	D
ftsZ	D
nadA	H
	S
recQ	L
	M
fruA2	G
	P
nikC	P
	T
	KT
ama	S
	L
flgG	N
flgH	N
flgI	N
flgJ	MNO
rbn	S
	H
	Q
	F
	S
groL	O
groS	O
phr	L
	S
	T
M1-688	GM
flgC	N
sll1284	S
	IQ
	S
irpA	S
	C
icmP	P
fecA	P
	E
yhcX	S
IV02_25675	C
ppk	P
	M
glpF	G
fliD	N
rsbU	T
rsbU	EKT
ribF	H
	V
bcp	O
pepA	J
	S
	J
spsF	M
rhlB	L
amiA	M
nusG	K
rplK	J
rplA	J
rplJ	J
rplL	J
rpoB	K
rpoC	K
rpsL	J
rpsG	J
thiL	H
	S
rplM	J
rpsI	J
alaS	J
yajQ	S
pqqL	S
ymxG	S
	S
safC	S
	P
	S
pagC	M
	S
	T
TPX1	O
sufB	O
	T
mltA	M
	K
	Q
cvrA	P
VY92_01935	K
	S
	C
	T
rsgA	S
choD	E
	E
	J
hlb	S
sph	S
	T
	E
czcD	P
	Q
pbpG	M
ribD	H
yxiO	S
	S
yrdA	S
pheT	J
rapA	L
queE	H
htrB	M
ppa	C
glpT	G
	S
	M
deaD	L
	T
	S
	S
	E
	S
mazG	S
	T
icd	C
lnt	M
murA	M
napF	C
	GM
qor_1	C
	C
	S
purF	F
rnd	L
nudL	L
	K
	K
phoR	T
argJ	E
rsbU	T
	S
	I
	I
fadE21	C
recD2	L
	M
sigR_3	K
sanA	S
	T
	T
	KT
ymdB	S
azr	S
azr	S
	I
	I
	S
	S
pheS	J
mpl	M
gldG	N
nosY2	S
ccmA	V
	I
	E
	E
yniA	G
	M
ehrS	C
ehrL	C
	CP
hycD	C
hyfB	C
	M
sbtA	S
	K
purT	F
gpsA	I
galE2	M
	K
gstF	S
	M
folE	F
acsA	I
btuF	P
ada	K
	NT
MEU1	F
	S
phoD	P
	P
ymaD	O
	NT
ilvC	EH
	S
mutS	L
asmA	M
	E
oppD	P
yejE	P
yejB	U
attH	S
	S
	CH
cysH	EH
cysH	EH
	CH
	S
attH	S
yejB	U
yejE	P
oppD	P
	E
asmA	M
mutS	L
	S
ilvC	EH
	NT
ymaD	O
	P
phoD	P
	S
MEU1	F
	NT
ada	K
btuF	P
acsA	I
folE	F
	M
gstF	S
	K
galE2	M
gpsA	I
purT	F
	K
sbtA	S
	M
hyfB	C
hycD	C
	CP
ehrL	C
ehrS	C
	M
yniA	G
	E
	E
	I
ccmA	V
nosY2	S
gldG	N
mpl	M
pheS	J
	S
	S
	I
	I
azr	S
azr	S
ymdB	S
	KT
	T
	T
sanA	S
sigR_3	K
	M
recD2	L
fadE21	C
	I
	I
	S
rsbU	T
argJ	E
phoR	T
	K
	K
nudL	L
rnd	L
purF	F
	S
	C
qor_1	C
	GM
napF	C
murA	M
lnt	M
icd	C
	T
mazG	S
	S
	E
	S
	S
	T
deaD	L
	M
	S
glpT	G
ppa	C
htrB	M
queE	H
rapA	L
pheT	J
yrdA	S
	S
yxiO	S
ribD	H
pbpG	M
	Q
czcD	P
	E
	T
sph	S
hlb	S
	J
	E
choD	E
rsgA	S
	T
	C
	S
VY92_01935	K
cvrA	P
	Q
	K
mltA	M
	G
hmuO	C
fur	P
	O
	O
apt	F
htpX	O
pbuG	P
sspB	S
capD	GM
	T
	S
prfC	J
mccA	I
mccA	I
plsC	I
	S
truA	J
	M
fur	P
tgt	J
rsbV	T
	S
	L
ephD	S
rlmL	H
	MP
	T
pldB	I
	T
	T
kdpC	P
kdpB	P
kdpA	P
	KLT
	CH
crtU	CH
	S
	KLT
	M
	EG
	Q
	S
yceA	S
	K
MA20_45145	I
mauG	C
exbB2	U
exbD	U
tonB	U
xerD3	L
	KLT
	S
	K
	S
	S
	S
	K
	S
ladC	T
mscS	M
carF	I
	S
	S
yfeS	S
	L
	KLT
yciO	J
	IQ
maf	D
	T
dusC	H
gyrA	L
gyrB	L
recF	L
dnaN	L
dnaA	L
holB	L
ilvE	E
gidA	D
	E
rsmG	J
soj	D
spo0J	K
	M
	M
ycfH	L
serS	J
	MNU
glnH	ET
recR	L
ybaB	S
dnaX	H
tadA	FJ
	S
	C
lpxD	I
	NT
qcrC	C
	C
mauG	C
purQ	F
purS	F
purC	F
	KT
ccmC	O
ccmA	V
MA20_14675	P
	Q
	S
mrr	L
	S
	K
	S
	S
	H
	S
	S
	H
	EGP
hlb	S
	Q
mnmC	E
dusA	J
sigX	K
ykuI	T
prmC	J
	K
cpoB	T
	F
nlpD_2	D
fusA	J
ktrB	P
ubiA	H
scsD	CO
	C
	S
	C
ispA	H
rrmJ	J
yrhL	I
acyII	S
queD	H
queC	F
pntA-2	C
pntB	C
	P
	N
ladC	T
	S
	S
	S
rsbU	KT
	S
	K
	S
sscB	NU
dxs	H
	T
trpA	E
trpB	E
proS	J
rseP	M
dxr	I
cdsA	S
uppS	H
frr	J
pyrH	F
tsf	J
rpsB	J
	M
	T
acpS	I
ybbR	S
dacA	S
dapB	E
dapA	E
wecA	M
	E
yfcH	S
ydaF_1	J
	H
	S
	I
	T
	T
	S
rmlA	JM
pgi	G
galK	G
rsbV	T
ung	L
dprA	LU
	G
DODA	S
wcnD	M
flbD	N
motA	N
motB	N
fliL	N
fliL	N
kdsB	M
	T
pbrT	C
	S
	S
	O
LA2027	S
	S
cccE	C
fliC	N
flaB	N
creD	V
	T
	T
pdhA	C
pdhB	C
pdhC	C
fliG	N
pgsA	I
	S
pgaB	G
	M
lysS	J
rffM	M
thiE	H
rsmE	J
guaB	F
ykuI	T
	M
	M
	M
[truncated: 553 more rows]

## Sheet: 749_CG272
Gene	COG
	S
nifU	C
rpmE	J
rho	K
msr0960	K
lpxD	M
efp	J
mtnD	S
mtnB	E
	S
	T
fcbC2	S
gltB_1	E
	S
tonB	U
	U
exbB	U
	MP
argK	E
mutB	I
mutA	I
alx	P
yhhN	S
	E
yocS	S
	K
cpoB	T
	F
nlpD_2	D
fusA	J
ktrB	P
	M
	M
cbiX	C
	S
poxF	C
cbiD	H
cobH	H
cobL	H
cobI	H
cbiG	H
cbiH	H
cobM	H
cobO	H
cobB	H
cbiZ	S
cobU	H
cobQ	H
cobD	U
	G
hpnN	S
pfkB	G
prmA	J
prsW	S
prsW	D
glyQS	J
prmC	J
comEC	S
ksgA	J
	T
	V
sixA	T
	G
tesA	E
ttg2E	T
	L
clpC	O
MA20_18455	U
yqeV	J
	T
	T
	S
recD2	L
	M
sigR_3	K
sanA	S
VY92_01935	K
cvrA	P
	S
prfA	J
	E
pgsW
capC	S
murD	M
rsbP	T
	T
	O
rbpA	S
srkA	F
	U
rpe	G
	KLT
fmt	J
priA	L
ntrX	T
ntrY	T
ptsH	G
hprK	H
rpoN	K
lptB	S
lptA	S
	S
kdsA	M
pyrG	F
hldE	H
rfaE	M
lonD	S
	M
dtpT	E
yvqK	S
flaB	N
fliC	N
ispH	IM
	T
	T
	T
cheA2	T
aer2	T
	NT
cheD	NT
cheB	NT
accB	I
	I
	T
rsbU	T
def2	J
	V
	S
tag	L
tadA	FJ
dnaX	H
ybaB	S
recR	L
	S
ladC	T
	N
	P
exbB2	U
exbD	U
tonB	U
	NT
qcrC	C
	C
mauG	C
purQ	F
purS	F
purC	F
	KT
ccmC	O
ccmA	V
MA20_14675	P
	Q
	S
mrr	L
	S
	K
	S
	S
	H
	S
	S
	S
	E
hsdR	L
prrC	V
	V
hsdM	V
hsdM	V
rplV	S
yjgM	H
	S
	S
ccmE	O
ccmF	O
	C
	Q
	O
	KLT
estX	I
mqnA	S
cheR	H
mgtA	P
nusG	K
rplK	J
rplA	J
rplJ	J
rplL	J
rpoB	K
rpoC	K
rpsL	J
rpsG	J
thiL	H
	S
corA	P
	T
capD	GM
sspB	S
pbuG	P
htpX	O
apt	F
	O
	O
	M
atpC	C
atpD	F
atpG	C
atpA	F
atpH	C
atpF	C
atpE	C
atpB	C
lepB	U
	G
	K
	S
	P
	NT
tas	C
ktrA	P
ktrB	P
CP_0600	F
psd	I
sbp	P
	M
	T
yhhW_2	S
catD	S
fur	P
hmuO	C
	G
	S
	S
rplQ	J
rpoA	K
rpsD	J
rpsK	J
rpsM	J
infA	J
adk	F
secY	U
rplO	J
rpmD	J
rpsE	J
rplR	J
rplF	J
rpsH	J
rplE	J
rplX	J
rplN	J
rpsQ	J
rplP	J
rpsC	J
rplV	J
rpsS	J
rplB	J
rplW	J
rplD	J
rplC	J
rpsJ	J
tuf	J
fusA	J
	CO
	S
carB	F
	P
ruvC	L
	K
yhgE	K
acrD4	V
	M
	S
glnD	H
metG	J
infC	J
rpmI	J
rplT	J
zapA	D
fthC	H
cheW2	NT
cheA	T
cheB	N
cheB	NT
scpA	D
scpB	D
pheA	E
aroA	E
aroA	E
cmk	F
rpsA	J
hisG	F
rpmF	J
plsX	I
	I
	S
	T
gacS	T
	S
ispB	H
	P
	G
	S
HDHD3	S
thiJ	S
SER33	EH
ciaB	G
	G
	K
	M
	T
	K
	K
phhB	H
	S
pykF	G
asd	E
	M
ntrX	T
soj	D
spo0J	K
metF	E
mqnD	S
yitU	S
hemA	H
hemC	H
hemB	H
hemL	H
	T
	K
hemE	H
hemN	H
	H
HEMH	H
soj	D
spo0J	K
	S
yfiQ	I
glxR	K
	S
ptpA	T
ndh	C
	S
	S
pcm	J
fadE4	C
	L
argG	E
coaD	H
ndk	F
icd	CE
cqsS	T
	T
rnfB	C
	E
	T
mxcH	M
	S
	I
ftsK	D
sbp	P
cysT	O
cysW	P
cysA	P
	N
gmd	M
norM_1	V
recA	L
argC	E
fadD	I
	M
	M
	M
	I
lipA	H
rluF	J
	M
sscB	NU
pdxA	H
CP_0328	M
sigX	K
hspA-2	O
hsp18	O
	T
deaD	L
	M
	S
	S
crt	I
	T
	HJ
	NT
	NU
hpf	J
patA	E
dnaE	L
	M
	S
	DZ
	S
	S
dsbD	CO
glnA	E
smc	D
	S
tmk	F
degP	M
degP	M
ruvB	L
	S
	T
	T
yvfR	V
	V
pyrD	F
sixA	T
hpt	F
MA20_07375	P
ohrR	K
gpo	O
	S
kefC	P
	K
	S
lpxB	I
cdsA2	S
	S
tolC	MU
sucD	C
sucC	C
miaB	J
lptF	M
rfbC	M
rfbD	M
rfbB	M
rfbA	H
	T
	O
ygdQ	P
	E
fcbC	S
	H
ddlA	F
kamA	C
gph1	S
	T
mqnC	H
lemA	S
algU	K
algI	M
	S
	S
	S
prfC	J
mccA	I
mccA	I
plsC	I
	S
truA	J
kinB	T
	T
fbp	G
rpsU	J
yqeY	S
dnaG	L
rpoD	K
glpD	C
tyrS	J
pdaB	G
pilR	T
	T
cckA	T
tpiA	F
coaE	F
	F
	Q
	H
rbn	S
flgJ	MNO
flgI	N
flgH	N
flgG	N
	L
	Q
arsC	P
	S
	S
ydaF_1	J
pdxB	H
lnt	M
	L
sll1284	S
	IQ
kamA	C
pstS	P
	K
gstF	S
	M
folE	F
acsA	I
btuF	P
spoIVB	S
recJ	L
cysE	E
	S
dinF	V
gltP	C
pdtaS	T
	MU
yyaL	O
	J
	L
recC	L
recB	L
recD	L
hndI	V
yadH	V
yusZ	S
ppnP	S
	S
thiC	H
	S
	MP
tatC	U
trxA	O
	F
fadE20	I
glnD	O
hemH	EGP
uvrB	K
	I
	G
MA20_16375	S
	C
thiM	H
	I
dgt	F
dedA	S
mcrA	V
fliS	N
	F
purH	F
tal	G
	S
	S
pheS	J
mpl	M
gldG	N
nosY2	S
ccmA	V
	I
	E
	E
	E
	S
murB	M
yeaP	T
acd	I
tolC	MU
ykuI	T
Z012_08985	S
	S
sufE	S
	N
	S
gldA	V
cmoA	S
CP_0762	D
map	E
	S
yqaA	S
thrS	J
carA	F
	NU
htpG1	O
	K
sucA	C
lpd	C
sucB	C
mrcA	M
	S
	S
pqqL	S
yajQ	S
alaS	J
rpsI	J
rplM	J
flgB	N
flgC	N
fliE	N
	M
fadF	C
	T
pdtaS	T
wgeF	S
	S
thrC	E
	T
pgi	G
galK	G
rsbV	T
ung	L
	Q
	K
	S
sscB	NU
dxs	H
	T
trpA	E
trpB	E
proS	J
rseP	M
dxr	I
cdsA	S
uppS	H
frr	J
pyrH	F
tsf	J
rpsB	J
	M
	T
acpS	I
ybbR	S
dacA	S
dapB	E
dapA	E
wecA	M
	E
	S
pcnB	H
	M
lgt	M
	S
	S
	M
yacP	D
	S
	K
	C
eapA	C
	I
	S
iscS	E
norR	T
hpt	DF
engB	D
	S
trmB	J
amtB	P
	K
	S
speE	S
	S
MA20_25125	S
ftsH	O
pth	J
ctc	J
prs	EF
glmU	M
ispE	I
	G
rsmI	H
	G
yebC	K
	U
nusB	K
ribH	H
	S
folC	H
aroE	H
hag	N
waaE	S
	T
ispH	J
trmL	J
uvrB	L
	S
rsbV	T
	O
manA	G
	L
	T
	T
purK	F
purE	F
murF	M
aglA	G
	S
AVP1	C
waaA	M
	S
	N
yggS	S
proC	E
	T
mnmA	J
lldD	C
	J
nhaC	C
lytH	M
wbbL_2	V
	S
vraS	T
arsB	P
fur	K
lpdA	C
phzF	S
	S
	F
	S
	Q
	Q
	L
mtnA	J
	S
ehrS	C
ehrL	C
	CP
hycD	C
hyfB	C
	M
sbtA	S
	K
purT	F
gpsA	I
galE2	M
dut	F
ftsZ	D
ftsA	D
ftsQ	D
	S
	K
	M
	S
msrA	O
	T
yobU	K
gst1	O
copA	P
	S
	S
	S
rbpA	S
	J
lepB	U
	S
	S
DGK1	I
lepA	J
acdS	E
	T
	T
ytrP	T
	T
	T
	T
cph2_1	T
clcB	P
purM	F
mdmC	S
ivd	C
etfB	C
	C
trpS	J
	S
	I
cheR	NT
cheB	NT
	T
	T
	GM
	F
	D
	S
dnaQ2	L
	S
phoU	P
yfeS	S
murI	M
	E
degQ	M
	I
	S
	S
	P
hom	E
	K
	NT
nifZ	M
	S
spsF	M
gltA	H
carD	K
yacL	S
pckA	H
	J
fbaB	G
	T
	S
cheW64H-2	NT
manC	M
hfq	J
miaA	J
pdxJ	H
ctpA	M
nadB	H
	M
	S
	M
nlpD	M
	M
	S
groL	O
groS	O
	S
	S
	S
	S
	E
	S
	K
	L
	S
chpA	T
	T
	L
	S
moxR	S
	S
batA	S
batB	K
	S
	S
htpG	O
	S
spoIIAA	T
nadK	G
desC	I
ctaB	O
ctaA	O
	S
coxB	C
coxA	C
coxC	C
kdsB	M
fliL	N
fliL	N
motB	N
motA	N
flbD	N
wcnD	M
DODA	S
	G
dprA	LU
	O
	G
	N
rsgA	S
	T
fadL	I
	S
	O
	O
	H
dedA	S
ychM	P
cecC	MU
	P
	L
	P
gpsA	I
hisZ	E
purA	F
	T
	S
smpB	J
der	S
plsY	I
	M
	S
recF	L
gyrB	L
gyrA	L
dusC	H
	T
maf	D
glpQ	C
	K
fcl	GM
lhgO	C
gmhA	G
galE3	M
	JM
hldE	H
	M
ntdA	E
	E
	S
fas2	G
	G
	M
rep	L
nudF	L
entS	EGP
pepN	E
spo0J	K
soj	D
rsmG	J
	E
ubiX	H
mrp	D
icc	S
pdhC	C
	T
	S
	T
nikC	P
	P
fruA2	G
	M
recQ	L
rluC	J
ydcN	K
	M
	K
	M
lolC	M
lolD	V
rlmL	L
fliN	N
fliZ	N
fliP	N
fliQ	N
fliR	N
flhB	N
flhA	N
flhF	N
flhG	D
sigD	K
	L
ylzA	S
gmk	F
	S
rsbV	T
tgt	J
fur	P
	M
	S
	S
phaR	K
	T
	D
rnfB	C
spsC	E
	S
cnpD3	T
MA20_35245	V
	S
MA20_06625	S
topA	L
rumA	J
lolD	V
lolE-2	MV
dksA	T
	DM
	H
exbB	U
exbD	U
ypjD	J
	M
algI	M
	M
	C
	S
pilY1	NU
nadA	H
	CH
cysH	EH
cysD	EH
cysN	P
cobA	H
ytnM	H
cysI	C
	G
yneA	M
	S
	P
	P
	S
	S
	K
	S
	S
yjiN	S
	IQ
yciO	J
glnH	ET
	MU
	O
hisA	E
hisH	E
hisB	E
	S
	V
	OU
surE	S
	S
yfcH	S
pheC	ET
mutL	L
	I
rarA	L
hisC	E
cyaD	CT
yliE	T
	T
alkH	C
	T
ilvB	H
ilvB	H
ilvB	H
tpx	O
flgD	N
flgE	N
	T
yheS_3	S
	S
	S
suhB	G
bgaA	G
hslO	O
yjeE	S
yeaZ	O
rnr	J
	E
aroD	E
kdsD	M
nusG	K
	IQ
	K
HA62_21285	S
	C
sdhC	C
sdhA	C
sdhB	C
	S
	C
guaB	F
rsmE	J
thiE	H
rffM	M
lysS	J
	M
pgaB	G
	S
pgsA	I
fliG	N
pdhC	C
pdhB	C
pdhA	C
	T
	T
creD	V
flaB	N
fliC	N
cccE	C
	S
LA2027	S
	O
	S
	S
	FG
rsmH	J
murE	M
mraY	M
ftsW	D
murG	M
murC	M
	S
	S
	I
	Q
mkl	Q
mlaE	Q
	NU
ddl	F
metW	Q
metXA	E
metY	E
	UW
rsmE	J
	O
fliN	NTU
qmcA	O
qmcA	O
	OU
	C
argH	E
ppiB	O
fliM	N
	PT
	S
queF	F
guaA	F
acyII	S
yrhL	I
rrmJ	J
ispA	H
	C
	S
	P
hlb	S
echA21	I
	T
	B
nlpD	M
	M
mrcA	M
murF	M
	E
ispD	I
	S
Z012_12235	S
	S
	M
	S
	L
	L
	L
	T
	S
eno	G
clpP1	OU
	S
	S
	F
secA	U
czcC	MU
	M
czcA	P
	I
ada	K
queD	H
queC	F
pntA-2	C
pntB	C
	K
	K
traB	S
cheD	NT
	T
aroK	F
xerD3	L
	S
	S
recN	L
	U
exbD2	U
yaeT	M
pcrA	L
suhB2	G
	M
tlpA	CO
fadD	I
ptsI	G
lpxC	M
csgA	S
WQ51_05710	S
WQ51_05710	S
	S
yhaZ	L
	I
yeeZ	GM
purB	F
	E
relA	KT
nadC	H
queG	C
	Q
	UW
	T
	T
	T
yliE	T
	L
	K
	N
	T
pgk	G
gapA	G
	K
	K
phoR	T
argJ	E
rsbU	T
	S
	I
	I
coaBC	H
coaBC	H
corC	S
gpsA	I
	S
recG	L
	T
pabB	EH
ligT	J
aat	O
fadD	I
	GM
	S
	C
	E
sufB	O
TPX1	O
panE	H
	KT
tpn50	M
cutA	P
	S
	P
yceA	S
	S
	Q
	EG
	M
	KLT
	S
	G
motA	N
	KLT
	KLT
fprA1	GM
ccpA	C
UGP	G
	T
	U
cat2	C
sotB	EGP
sotB	EGP
MA20_18180	S
	G
	S
putP	E
	S
	S
	I
	T
greA	K
	N
	N
clpB	O
	S
dinG	L
	L
	T
ribBA	H
ybcL	S
ruvA	L
	M
lppF	E
ubiA	H
	NPTU
sigW	K
	S
dcd	F
	I
	E
	S
	H
dapF	E
	I
czcD	P
	Q
	I
dinB	L
comF	F
	S
	E
yfhR	S
	S
	P
	S
	L
nhaS4	P
blaR	V
pdtaS	T
	G
	Q
hyaE	S
	NU
yfeS	S
ANKRD16	S
	T
	K
	V
	KLT
	S
	S
	S
acd	I
	P
	L
	S
ilvI	H
ilvN	E
rmlA	JM
	S
	T
	T
	I
	I
glyA	E
	H
	S
	G
	E
	S
	S
rsbU	KT
	S
	Q
	S
apgM	G
	S
lacB	G
serC	E
	S
gcvT	H
gcvH	E
gcvP	E
	Q
ybaN	S
lon	O
	E
dps	P
	J
	P
ytpA	I
	I
	I
	K
srrB	KT
dnaN	L
	M
rsfS	J
lytR	K
mepB	S
mepB	S
	S
	S
czcA	V
czcA	V
	M
	G
	MU
	G
	N
	KLT
	MU
	E
pmmB	G
argD	E
leuB	C
cheB	T
yfiH	S
trpF	E
mutS	L
serB	ET
estA	E
bioB	H
bioA	H
bioD	H
bioF	E
mdh	C
	O
thrC	H
	E
ybfF	S
aspC	E
ercc3	L
yihR	G
sppA	OU
	M
	KT
glpK	F
	S
rsbV	T
gloB	S
mtr	C
yadG	V
yadH	V
bolA	T
	S
	C
	T
rsgA	S
choD	E
	E
	J
	KLT
	S
oprH	KLT
pyrF	F
SRM	E
speD	E
speH	E
alr	M
phoR	T
yjbJ	M
	K
acnA	C
	M
epmA	J
TRR1	O
ybcI	S
	S
	T
	S
	S
	C
rumA	J
	S
	S
	E
	S
mazG	S
	T
icd	C
mltA	M
	K
	Q
tetA	EGP
alkA	L
	S
	C
lpxD	I
acuC	BQ
	L
	S
	C
	S
	E
	M
rpsT	J
glmM	G
glmS	M
glmU	M
mccB	I
	P
safC	S
	S
ymxG	S
	L
	E
icmF	EI
plsC	I
glpQ1	C
	S
rsbW	T
	O
	O
	P
yihQ	G
	CH
	N
acd	C
	S
msrA	O
lip	I
dpo	L
rdgB	F
	T
	P
	T
	S
	S
bhp	Q
	V
bhp	Q
lnt	M
murA	M
napF	C
	GM
ypwA	E
ygdD	S
pyrE	F
nadE	H
	C
	DZ
	T
ama	S
	KT
pepP	E
	M
	I
bfr	P
rlmL	J
argB	E
lptF	M
leuA	E
fliG	N
	P
	S
	T
	T
	T
	T
	T
	T
	T
pdxH	S
argF	E
citE	G
	L
	K
msr0960	K
	T
	IQ
bigR	K
hldD	M
ubiD	H
mutY	L
ychF	J
CP_0812
ubiA	H
	S
	M
acsA	I
pdxH	H
pkn5	KLT
	S
fadL	I
	T
	KT
ymdB	S
hlb	S
	EGP
	H
	S
irpA	S
	C
icmP	P
fecA	P
ppx	FP
mreB	D
mreC	M
mrdA	M
rodA	D
queD	H
motB	N
dnaA	L
holB	L
ilvE	E
gidA	D
	M
ybiT	S
ybiT	S
umuC	L
vatD	S
	NT
hemL	H
smc	D
	L
ccr	C
acuB	S
cstA	T
nudC_1	F
	M
	S
soj	D
gatB	J
motB	N
	E
murD	M
	T
trpC	E
hisF	E
gatA	J
gatC	J
wcaJ	M
	M
uppP	V
mfd	L
panC	H
hisD	E
xth	L
ugd	C
wzt	GM
	P
radC	E
pssA	I
tsaD	O
ctpA	M
lexA	K
czcB1	M
	MU
	V
glcK	GK
hinT	FG
mprF	S
	T
crcB	D
	S
prfB	J
purD	F
valS	J
	EG
yhiN	S
yjdJ	S
	S
badR	K
truD	J
ykbA	E
	K
	S
	O
phuW	S
mrcA	M
	KLT
	L
yfeS	S
	S
	S
carF	I
mscS	M
ladC	T
	S
	K
	S
	S
	S
	K
	S
	KLT
xerD3	L
aer	T
	S
uxs	GM
pntA	C
	I
hisS	J
	MU
folP	H
rlpA	M
thyX	F
dapL	H
	S
URA2	F
desA	I
	S
	M
	M
	C
	S
	H
ydaF_1	J
yfcH	S
yraN	L
comM	O
nlpD	M
gspC	U
gspD	NU
gspE	NU
gspF	U
lspG	U
gspJ	U
gspK	U
	NU
	E
nrdJ	F
xseB	L
xseA	L
ydiK_1	S
apl	S
	S
leuA2	E
pth	J
xerC	D
hslV	O
hslU	O
lytB	D
	NT
ilvC	EH
	S
mutS	L
asmA	M
	E
oppD	P
yejE	P
yejB	U
attH	S
	S
queA	H
lon1	O
rlmN	J
	M
aroC	E
nuoG	C
nuoI	C
	K
thiD	H
	Q
mnmC	E
dusA	J
	S
ftsI	M
	T
hrcA	K
grpE	O
dnaK	O
dnaJ	O
gnnA	S
yqgE	K
MA20_43810	Q
ybbA	Q
leuS	J
	L
	M
	L
spoU	J
cysS	J
axeA	Q
folD	F
asnS	J
ugpQ	C
CP_0991	K
nudH	F
	S
acyP	C
	E
yhcX	S
IV02_25675	C
ppk	P
	M
glpF	G
fliD	N
rsbU	T
rsbU	EKT
ribF	H
	V
bcp	O
pepA	J
	S
	J
spsF	M
rhlB	L
amiA	M
	S
VVA1695	K
metK	H
tklB	G
clpS	S
	E
	S
	I
prlC	E
	O
	S
	I
	O
yqjF	S
	T
rumA	J
	S
	I
cobB	K
thiJ	S
	S
sua5	H
	S
CP_0807	S
leuA	E
	M
	S
	T
	C
	S
fur	K
flhO	N
	S
	S
	M
fliH	N
fliG	N
fliF	N
fliI	NU
ylxF	S
rbpA	S
ykcC	M
rsbV	T
	MU
	S
	T
	T
pdtaS	T
yfmR	S
	S
ladC	T
ppiB	M
algI	M
xerD	D
hemG	H
	M
kdsA	M
kdsD	M
	G
	IQ
	AJ
	E
	T
	S
	S
	S
gam	S
	S
fumC	C
maeB	C
mnmE	J
jag	S
yidC	U
yidD	S
rpmH	J
avtA	H
	P
	S
romA	S
mutS2	L
spoU	J
rlmI	J
	J
gltA	H
slt	M
	M
	I
	I
azr	S
azr	S
	S
pagC	M
Otg1	S
	S
mcd	C
cya1	T
	IQ
	V
cinA	S
argS	J
recO	L
ybeY	J
yqfF	S
phoH	T
aspS	J
dnaB	L
rplI	J
rpsR	J
ssb	L
capA	M
	S
nth	L
HA62_15520	I
prfA3	J
uvrC	L
fadE21	C
	K
	L
	M
	M
parB	K
	D
yrdA	S
pheT	J
rapA	L
queE	H
htrB	M
ppa	C
glpT	G
	S
pbpG	M
yafJ	S
	M
polA	L
	I
trpE	H
trpG	EH
msbA	V
hflX	S
	F
flgK	N
flgL	N
fliW	S
csrA	J
lolD	V
lolC	M
	S
	BQ
	I
stp	T
	IQ
fcbC2	S
mdcA	I
	I
pkn5	KLT
	S
	T
sigX	K
nuoN-1	C
nuoM-1	C
nuoL	CP
nuoK	C
nuoJ	C
nuoH	C
nuoF	C
nuoE	C
nuoD	C
nuoC	C
ndhK	C
nuoA	C
nodN	I
	K
rpsP	J
CP_0026	L
rimM	J
trmD	J
rplS	J
rnhB	L
flhB2	S
	T
	S
	S
	M
	M
ycfH	L
serS	J
	S
	M
rpoE	K
	PT
	KT
rsbV	T
	S
coaX	K
birA	H
pcaF	I
	K
MA20_45145	I
	K
ydcC	M
	S
rimO	J
pgsA	I
trpD	E
yajC	U
secF	U
secF	U
ribD	H
ribE	H
	P
	M
	S
	S
	S
gam	S
exeA	U
	L
	K
	S
	S
	S
	S
yqbT1	S
	S
	I
	P
lolA	M
	C
	C
mauG	C
pldB	I
	T
	T
kdpC	P
kdpB	P
kdpA	P
	KLT
	CH
crtU	CH
	G
	M
	N
	P
dsbC	O
fadH	C
	T
slyD	O
pcrA	L
CP_0175	S
panE	H
	S
moxR	S
pbpC	M
[truncated: 313 more rows]

## Sheet: 750_CG272
Gene	COG
	I
	S
	T
gacS	T
	S
ispB	H
	P
	G
purK	F
purE	F
murF	M
aglA	G
	S
AVP1	C
waaA	M
	S
	N
yggS	S
proC	E
	T
mnmA	J
lldD	C
	J
nhaC	C
lytH	M
	S
	M
	S
dinG	L
	S
ribBA	H
fliG	N
	T
exbB2	U
exbD	U
tonB	U
	L
	K
nodN	I
nuoA	C
ndhK	C
nuoC	C
nuoD	C
nuoE	C
nuoF	C
nuoH	C
nuoJ	C
nuoK	C
nuoL	CP
nuoM-1	C
nuoN-1	C
sigX	K
kefC	P
	S
gpo	O
ohrR	K
MA20_07375	P
hpt	F
sixA	T
pyrD	F
	V
yvfR	V
	KT
ama	S
	L
flgG	N
flgH	N
flgI	N
flgJ	MNO
rbn	S
	H
	Q
	F
	S
groL	O
groS	O
lptF	M
miaB	J
sucC	C
sucD	C
tolC	MU
	S
cdsA2	S
lpxB	I
	S
	K
rep	L
nudF	L
entS	EGP
pepN	E
algI	M
xerD	D
rsbW	T
	K
	L
	K
	N
dapL	H
	S
URA2	F
desA	I
	S
	S
romA	S
mutS2	L
spoU	J
rlmI	J
	J
gltA	H
slt	M
	M
	L
	G
yebC	K
ruvC	L
	P
carB	F
	S
	CO
fusA	J
tuf	J
rpsJ	J
rplC	J
rplD	J
rplW	J
rplB	J
rpsS	J
rplV	J
rpsC	J
rplP	J
rpsQ	J
rplN	J
rplX	J
rplE	J
rpsH	J
rplF	J
rplR	J
rpsE	J
rpmD	J
rplO	J
secY	U
adk	F
infA	J
rpsM	J
rpsK	J
rpsD	J
rpoA	K
rplQ	J
	S
	S
bhp	Q
	V
	O
	L
	L
	M
	L
leuS	J
ybbA	Q
MA20_43810	Q
yqgE	K
gnnA	S
dnaJ	O
dnaK	O
grpE	O
hrcA	K
	T
ftsI	M
	S
lpxK	M
msbA	V
gsiB_4	E
mgt	M
	S
	S
	M
ybiT	S
umuC	L
vatD	S
acd	C
	S
msrA	O
lip	I
dpo	L
rdgB	F
	T
	P
	T
	S
	S
	T
	I
	I
azr	S
azr	S
	S
btuE	O
	P
	S
actF	P
actE	C
	C
actC	C
actB	C
actA	C
	S
	S
	S
phoU	P
yfeS	S
	O
	S
	S
prfA	J
	E
	T
pabB	EH
ligT	J
aat	O
fadD	I
	GM
	S
	C
	E
gltB	E
	S
pepR	S
pnp	J
rpsO	J
truB	J
rbfA	J
infB	J
nusA	K
nnrD	H
ywlB	E
	D
	S
rumA	J
tehB	P
	S
	S
hlb	S
murI	M
	E
degQ	M
	I
	S
	M
	T
thrC	E
	S
wgeF	S
lepB	U
	J
rbpA	S
valS	J
purD	F
prfB	J
	S
crcB	D
pilY1	NU
amtB	P
	K
	S
speE	S
	S
MA20_25125	S
ftsH	O
pth	J
ctc	J
prs	EF
glmU	M
ispE	I
	K
ugpQ	C
CP_0991	K
nudH	F
	S
acyP	C
tas	C
ktrA	P
ktrB	P
CP_0600	F
plsY	I
der	S
smpB	J
	S
patA	E
pilD	NOU
rlmL	L
lolD	V
lolC	M
	M
	K
	M
corA	P
	S
rsbV	T
tgt	J
fur	P
	M
prmC	J
	K
cpoB	T
	F
nlpD_2	D
fusA	J
ktrB	P
ubiA	H
	T
nikC	P
	P
fruA2	G
	M
	L
yniA	G
	M
ehrS	C
ehrL	C
	CP
hycD	C
hyfB	C
	M
sbtA	S
	K
purT	F
gpsA	I
galE2	M
	S
comF	F
dinB	L
	I
motB	N
	S
yfeK	S
	P
cecC	MU
ychM	P
thiD	H
mcd	C
	S
Otg1	S
mltG	S
hisE	E
	V
	T
	S
	S
	S
	S
	S
rsbU	KT
	S
	S
capA	M
ssb	L
rpsR	J
rplI	J
dnaB	L
aspS	J
phoH	T
yqfF	S
ybeY	J
recO	L
argS	J
cinA	S
	S
	S
ydaF_1	J
yitW	S
iscU	C
sufS	E
	P
sufD	O
sufC	O
	N
	F
pbrT	C
	T
kdsB	M
fliL	N
fliL	N
motB	N
motA	N
flbD	N
wcnD	M
DODA	S
	G
dprA	LU
	S
	C
	S
	S
pheS	J
mpl	M
gldG	N
nosY2	S
ccmA	V
	I
	E
	E
	M
	S
	S
	S
gam	S
exeA	U
	L
	K
	S
	S
	S
	S
yqbT1	S
	S
	I
	P
lolA	M
	C
	C
mauG	C
	S
	S
copA	P
gst1	O
yobU	K
	T
msrA	O
	S
	M
	K
	S
ftsQ	D
ftsA	D
ftsZ	D
nadA	H
	S
	S
hisB	E
hisH	E
hisA	E
	O
	S
	E
rnfB	C
	T
cqsS	T
icd	CE
ndk	F
coaD	H
argG	E
	E
rmd	GM
	M
	M
	M
suhB	G
XK27_09985	S
fib	F
splB	L
	S
yafV	S
rluD	J
	M
	S
	S
	S
gam	S
	S
fumC	C
maeB	C
mnmE	J
jag	S
yidC	U
yidD	S
rpmH	J
avtA	H
frnE	Q
dsb	Q
	K
nuoI	C
nuoG	C
aroC	E
cnpD3	T
MA20_35245	V
	S
MA20_06625	S
norR	T
hpt	DF
engB	D
	S
trmB	J
	O
	G
	N
rsgA	S
	T
	C
	G
	M
	L
	MU
yyaL	O
	J
	L
recC	L
recB	L
recD	L
hndI	V
yadH	V
yusZ	S
ppnP	S
	S
thiC	H
	L
	S
	S
	S
btuB	H
capA	M
crtF	H
	T
rre-1	T
	S
	S
	S
eamA1	EG
	S
	T
lspA	MU
aarF	S
	S
nylA	J
	K
spoIIAA	T
ileS	J
purL	F
	L
hemG	H
	M
kdsA	M
kdsD	M
	G
	IQ
	AJ
	H
	S
	IQ
kdsB	M
kdsC	S
	M
	H
nusG	K
rplK	J
rplA	J
rplJ	J
rplL	J
rpoB	K
rpoC	K
rpsL	J
rpsG	J
thiL	H
	S
rplM	J
rpsI	J
alaS	J
yajQ	S
pqqL	S
ymxG	S
	S
safC	S
	P
	S
	N
	N
greA	K
	T
	I
	S
	I
thiM	H
	C
MA20_16375	S
	G
	T
	T
	S
ruvB	L
degP	M
degP	M
tmk	F
sscB	NU
pdxA	H
CP_0328	M
	E
	T
sph	S
hlb	S
	J
	E
choD	E
rsgA	S
	T
	C
	S
VY92_01935	K
cvrA	P
	P
adh4	C
ispG	H
	S
murD	M
	T
trpC	E
rlmN	J
	M
yngG	E
nth	L
	S
rplU	J
rpmA	J
obg	S
proB	E
proA	E
nadD	H
	G
	K
	S
	S
yjiN	S
pdtaS	T
	T
fadF	C
	M
mqnC	H
	T
gph1	S
kamA	C
ddlA	F
	H
rsmD	L
	S
msrB	C
	Q
pbpG	M
ribD	H
yxiO	S
	S
	S
xth	L
hisD	E
panC	H
mfd	L
uppP	V
	M
wcaJ	M
gatC	J
gatA	J
hisF	E
ilvN	E
ilvI	H
	S
	NT
	S
feoB	P
	M
neuB	H
	M
lys	S
ttgR	K
thlA	I
	V
	S
ribH	H
nusB	K
	U
truA	J
	S
plsC	I
mccA	I
mccA	I
prfC	J
	S
	KLT
	O
	Q
	C
ccmF	O
ccmE	O
	S
dsbC	O
	P
	N
	M
	G
	Q
	S
HDHD3	S
thiJ	S
VV3080	P
wbbL	S
rfbF	S
wbbL_2	V
rfbA	H
rfbB	M
rfbD	M
rfbC	M
	M
	H
wcaE	S
fdtB	E
	S
yfnF	M
	V
	V
wzx	S
wcaJ	M
wbuB	M
wecB	M
capF	GM
capD	M
	M
	O
	O
	S
	K
yhgE	K
	K
	T
yfeS	S
ANKRD16	S
yfeS	S
	NU
	G
hmuO	C
fur	P
	O
	O
apt	F
htpX	O
pbuG	P
sspB	S
capD	GM
	T
tag	L
	G
	S
folK	H
panB	H
aroF1	E
fic	S
lpxA	I
galE	M
	M
recG	L
	S
gpsA	I
corC	S
coaBC	H
coaBC	H
murB	M
yeaP	T
acd	I
tolC	MU
gmk	F
ylzA	S
	L
sigD	K
flhG	D
flhF	N
flhA	N
flhB	N
fliR	N
fliQ	N
fliP	N
fliZ	N
fliN	N
tpx	O
ilvB	H
ilvB	H
ilvB	H
	T
alkH	C
spoIVB	S
dut	F
	I
uvrB	K
hemH	EGP
glnD	O
fadE20	I
	F
trxA	O
tatC	U
yehI
yehL	S
yehM	S
	S
yehQ	S
putP	E
lysC	E
cas3	L
cas5d	S
csd1	S
cas7c	L
cas4	L
cas1	L
cas2	L
norM_1	V
gmd	M
	MP
	S
	Q
arsC	P
ung	L
rsbV	T
galK	G
pgi	G
rmlA	JM
	S
	T
	T
	I
spsC	E
rnfB	C
	D
	T
phaR	K
	S
	F
metG	J
glnD	H
	S
	M
acrD4	V
mgsA	G
	S
	S
acuC	BQ
	S
	I
	K
	KLT
	S
dksA	T
	DM
	H
exbB	U
exbD	U
ypjD	J
	M
algI	M
	M
	M
queA	H
lon1	O
	S
	P
	S
ttuD	G
gck	G
	T
	T
	T
	NT
hemL	H
	S
flgD	N
flgE	N
	T
msr0960	K
	K
	L
citE	G
argF	E
pdxH	S
	T
	T
	T
	T
	T
	T
	T
	S
	P
	L
fadE4	C
pcm	J
	S
ydcC	M
	S
rimO	J
pgsA	I
trpD	E
yajC	U
secF	U
secF	U
ribD	H
ribE	H
	P
	S
	I
TRR1	O
	T
	DZ
	C
	S
ladC	T
	N
	P
hlb	S
echA21	I
	T
	B
nlpD	M
	M
mrcA	M
murF	M
	E
ispD	I
	S
Z012_12235	S
	S
	M
	S
	T
	S
	S
	Q
rlmL	H
	MP
	T
pldB	I
	T
	T
kdpC	P
kdpB	P
kdpA	P
	KLT
	CH
crtU	CH
	K
fcl	GM
lhgO	C
gmhA	G
galE3	M
	JM
hldE	H
	M
ntdA	E
	E
	S
fas2	G
	G
	Q
mutT	F
	Q
	G
	H
	E
	J
	S
	S
pglK	V
rmlD	E
pseC	E
	C
spsF	M
spsF	M
hemL	HM
	S
pseG	M
pseG	M
pseI	M
	S
	M
nudC_1	F
cstA	T
acuB	S
ccr	C
	L
smc	D
rumA	J
	T
yqjF	S
	O
	L
	T
lolD	V
lolC	M
phuW	S
mrcA	M
	P
plsX	I
rpmF	J
hisG	F
rpsA	J
cmk	F
aroA	E
aroA	E
pheA	E
scpB	D
scpA	D
cheB	NT
cheB	N
cheA	T
cheW2	NT
fthC	H
zapA	D
rplT	J
rpmI	J
infC	J
thrS	J
carA	F
	NU
htpG1	O
	K
sucA	C
lpd	C
sucB	C
mrcA	M
	S
	S
parB	K
	D
	I
ligA1	N
ykcC	M
rsbV	T
	MU
	P
	K
pcaF	I
birA	H
coaX	K
	S
sbp	P
	M
mdmC	S
ivd	C
etfB	C
	C
trpS	J
comEC	S
ksgA	J
	T
	V
sixA	T
	G
tesA	E
ttg2E	T
	L
clpC	O
MA20_18455	U
yqeV	J
	T
	T
	S
	Q
	S
apgM	G
	S
lacB	G
serC	E
	S
gcvT	H
gcvH	E
gcvP	E
	Q
ybaN	S
flgB	N
flgC	N
fliE	N
	S
	S
glpQ	C
gstF	S
	K
	NT
qcrC	C
	C
mauG	C
purQ	F
purS	F
purC	F
	KT
ccmC	O
ccmA	V
MA20_14675	P
	Q
	S
mrr	L
	S
	K
	S
	S
	H
	S
	S
	H
	EGP
hlb	S
	Q
mnmC	E
dusA	J
sigX	K
ykuI	T
nth	L
HA62_15520	I
prfA3	J
uvrC	L
	I
	M
	M
	M
	M
	M
fadD	I
argC	E
recA	L
	FG
tldD	S
pmbA	S
	M
pbpC	M
moxR	S
	S
panE	H
CP_0175	S
pcrA	L
slyD	O
	T
fadH	C
	M
leuA	E
CP_0807	S
	S
sua5	H
sppA	OU
uvrA	L
czcD	P
motB	N
mgtE	P
mgtA	P
kinB	T
	T
fbp	G
rpsU	J
yqeY	S
dnaG	L
rpoD	K
glpD	C
tyrS	J
pdaB	G
	L
flgC	N
sll1284	S
	IQ
	S
irpA	S
	C
icmP	P
fecA	P
	C
argB	E
rlmL	J
bfr	P
	I
	M
pepP	E
rumA	J
	C
	S
	S
	T
	S
ybcI	S
ilvD	H
	S
	V
def2	J
rsbU	T
	T
	I
accB	I
cheB	NT
cheD	NT
	NT
aer2	T
cheA2	T
	T
	T
	T
ispH	IM
fliC	N
flaB	N
yvqK	S
dtpT	E
	M
lonD	S
rfaE	M
hldE	H
pyrG	F
kdsA	M
	S
lptA	S
lptB	S
rpoN	K
hprK	H
ptsH	G
ntrY	T
ntrX	T
priA	L
fmt	J
	KLT
rpe	G
rpsP	J
CP_0026	L
rimM	J
trmD	J
rplS	J
rnhB	L
flhB2	S
	T
yraN	L
comM	O
nlpD	M
gspC	U
gspD	NU
gspE	NU
gspF	U
lspG	U
gspJ	U
gspK	U
	NU
	E
nrdJ	F
xseB	L
xseA	L
ydiK_1	S
apl	S
	S
leuA2	E
pth	J
xerC	D
hslV	O
hslU	O
	G
ybcL	S
	T
	K
	V
	KLT
	S
catD	S
yhhW_2	S
	T
carD	K
yacL	S
pckA	H
soj	D
gatB	J
dnaE	L
	M
	S
ruvA	L
	E
pmmB	G
argD	E
leuB	C
cheB	T
yfiH	S
trpF	E
mutS	L
serB	ET
estA	E
bioB	H
bioA	H
bioD	H
bioF	E
mdh	C
	O
thrC	H
	E
ybfF	S
aspC	E
ercc3	L
yihR	G
sppA	OU
	M
	KT
glpK	F
	S
rsbV	T
gloB	S
mtr	C
yadG	V
yadH	V
bolA	T
yrbA	K
GRX5	O
	O
gshA	HJ
gshA	H
ggt	M
clpA	O
clpS	S
MA20_36195	S
rpoE9	K
	I
dapF	E
	H
	S
	E
	I
dcd	F
	S
vraS	T
	P
yrdA	S
pheT	J
rapA	L
queE	H
htrB	M
ppa	C
glpT	G
	S
cobB	K
thiJ	S
	S
lnt	M
murA	M
napF	C
	GM
qor_1	C
	C
	S
purF	F
rnd	L
nudL	L
	T
	T
lepB	U
yrdA	S
	G
cysK	E
topA	L
modF	P
	T
panD	H
lipB	H
murJ	M
CP_0257	S
	K
	S
ugd	C
wzt	GM
	P
radC	E
pssA	I
tsaD	O
ctpA	M
lexA	K
czcB1	M
	MU
	V
glcK	GK
hinT	FG
mprF	S
	T
	I
stp	T
	IQ
fcbC2	S
mdcA	I
	I
pkn5	KLT
	S
	T
	E
	G
	S
	KLT
	L
yfeS	S
	S
	S
carF	I
mscS	M
ladC	T
	S
	K
	S
	S
	S
	K
	S
	KLT
xerD3	L
panE	H
	KT
tpn50	M
cutA	P
	S
	P
yafJ	S
	M
polA	L
	I
trpE	H
trpG	EH
msbA	V
hflX	S
	F
hom	E
	K
echA3_1	I
ssb	L
ypmQ	S
	S
lppC	S
sigW	K
	NPTU
	L
	L
MDE1	E
	EGP
ytpA	I
nifZ	M
	S
spsF	M
gltA	H
ccpA	C
fprA1	GM
	KLT
	KLT
motA	N
	L
manA	G
	O
rsbV	T
	S
uvrB	L
trmL	J
ispH	J
	T
waaE	S
hag	N
aroE	H
folC	H
czcA	V
czcA	V
	M
	G
	MU
	G
	N
	KLT
	MU
	V
pilR	T
gnfK	T
tpiA	F
ctaB	O
ctaA	O
	S
coxB	C
coxA	C
coxC	C
	M
yacP	D
	S
	K
	C
eapA	C
	I
	S
iscS	E
dgt	F
dedA	S
mcrA	V
fliS	N
	F
purH	F
tal	G
	M
rluF	J
lipA	H
	E
yhcX	S
IV02_25675	C
ppk	P
	M
glpF	G
fliD	N
rsbU	T
rsbU	EKT
ribF	H
	V
bcp	O
pepA	J
	S
	J
spsF	M
rhlB	L
amiA	M
efp	J
mtnD	S
mtnB	E
	S
	T
fcbC2	S
gltB_1	E
	S
tonB	U
	U
exbB	U
	MP
argK	E
mutB	I
mutA	I
alx	P
yhhN	S
	E
yocS	S
	S
	T
	V
hisE	E
mltG	S
Otg1	S
	S
mcd	C
cya1	T
	IQ
	IQ
cya1	T
	P
gpsA	I
hisZ	E
purA	F
	M
flgK	N
flgL	N
fliW	S
csrA	J
	L
ephD	S
icd	C
	T
mazG	S
	S
	E
	S
	S
	T
deaD	L
	M
lemA	S
	I
ftsK	D
	H
msr0960	K
lpxD	M
	EG
yhiN	S
yjdJ	S
	S
badR	K
truD	J
ykbA	E
	L
	L
	T
	S
eno	G
clpP1	OU
	S
	S
	F
secA	U
czcC	MU
	M
czcA	P
	I
cca	J
rnhA	L
ate	O
dprE2	S
dprE1	C
	M
	M
	M
ykuI	T
guaB	F
rsmE	J
thiE	H
rffM	M
lysS	J
	M
pgaB	G
	S
pgsA	I
fliG	N
pdhC	C
pdhB	C
pdhA	C
	T
	T
creD	V
flaB	N
fliC	N
cccE	C
	S
LA2027	S
	O
	S
	S
estX	I
mqnA	S
cheR	H
	FG
rsmH	J
murE	M
mraY	M
ftsW	D
murG	M
murC	M
	S
	S
	I
	Q
mkl	Q
mlaE	Q
	NU
ddl	F
metW	Q
metXA	E
metY	E
	UW
rsmE	J
	O
fliN	NTU
qmcA	O
qmcA	O
	OU
	C
argH	E
ppiB	O
fliM	N
	PT
	S
queF	F
guaA	F
	M
lgtF	M
gmhA	G
	P
	T
leuC	E
leuD	E
cysK	E
	L
	M
	S
	S
flhO	N
fur	K
	S
	C
	T
	S
spoU	J
cysS	J
axeA	Q
folD	F
asnS	J
Z012_08985	S
	S
sufE	S
yfcH	S
	S
surE	S
	OU
	V
	K
	T
	M
coaE	F
	M
asd	E
pykF	G
	S
phhB	H
	K
epmA	J
	M
acnA	C
	K
yjbJ	M
phoR	T
alr	M
speH	E
speD	E
SRM	E
pyrF	F
oprH	KLT
yqaA	S
	I
pdhC	C
	H
glyA	E
	I
	S
	S
hpnN	S
pfkB	G
prmA	J
prsW	S
prsW	D
glyQS	J
	S
suhB	G
bgaA	G
hslO	O
yjeE	S
yeaZ	O
rnr	J
	E
aroD	E
kdsD	M
nusG	K
aer	T
	S
uxs	GM
pntA	C
	I
hisS	J
	MU
folP	H
rlpA	M
cysE	E
	S
dinF	V
gltP	C
pdtaS	T
	Q
	K
	S
sscB	NU
dxs	H
	T
trpA	E
trpB	E
proS	J
rseP	M
dxr	I
cdsA	S
uppS	H
frr	J
pyrH	F
tsf	J
rpsB	J
	M
	T
acpS	I
ybbR	S
dacA	S
dapB	E
dapA	E
wecA	M
	E
yfcH	S
ydaF_1	J
	H
	S
sanA	S
sigR_3	K
	M
recD2	L
fadE21	C
	I
	I
	S
rsbU	T
argJ	E
phoR	T
	K
	K
gapA	G
pgk	G
	T
czcD	P
sbp	P
cysT	O
cysW	P
cysA	P
	N
fadL	I
	S
pkn5	KLT
pdxH	H
acsA	I
moxR	S
	S
batA	S
batB	K
	S
	S
htpG	O
	S
spoIIAA	T
nadK	G
desC	I
M1-688	GM
	T
	S
phr	L
UGP	G
	T
	U
cat2	C
sotB	EGP
sotB	EGP
MA20_18180	S
	G
	S
putP	E
	S
	UW
	T
	T
	T
yliE	T
	S
smc	D
glnA	E
dsbD	CO
MA20_45145	I
MA20_45145	I
	E
icmF	EI
plsC	I
glpQ1	C
	S
rsbW	T
	O
	O
	P
yihQ	G
	CH
	N
queG	C
	S
map	E
CP_0762	D
cmoA	S
gldA	V
	S
	N
	O
nadC	H
relA	KT
	E
purB	F
yeeZ	GM
cbiX	C
	S
poxF	C
cbiD	H
cobH	H
cobL	H
cobI	H
cbiG	H
cbiH	H
cobM	H
cobO	H
cobB	H
cbiZ	S
cobU	H
cobQ	H
cobD	U
	G
	S
	M
rpoE	K
	PT
	KT
rsbV	T
	T
	K
	K
traB	S
cheD	NT
	T
aroK	F
xerD3	L
	S
	S
	KLT
bcp	O
	S
	IQ
argB	F
rsbU	KT
pfkA	G
metH	E
fdxA	C
ahcY	H
	KQ
	K
ybgC	S
	G
	G
	Q
CP_0769	T
fadD	I
	S
	I
IV02_08645	S
	M
aroB	E
	F
rnc	J
acpP	IQ
	IQ
	M
hisE	E
	CO
HA62_21285	S
	K
	IQ
nadD	H
radA	O
rnd	L
	G
rsbP	T
	BQ
	BQ
pyk	G
	T
	T
ytrP	T
	T
	T
	T
cph2_1	T
clcB	P
purM	F
scsD	CO
	C
	S
	C
ispA	H
rrmJ	J
yrhL	I
acyII	S
queD	H
queC	F
pntA-2	C
pntB	C
	S
moeB	HP
yheS_3	S
	S
	S
	K
gpmI	G
aidB	I
recR	L
ybaB	S
dnaX	H
tadA	FJ
	S
	C
lpxD	I
ypwA	E
ygdD	S
	S
	Q
	K
mltA	M
mepB	S
mepB	S
lytR	K
rsfS	J
	M
alkA	L
tetA	EGP
	S
VVA1695	K
metK	H
tklB	G
clpS	S
	E
	S
	I
prlC	E
	O
	S
[truncated: 408 more rows]

## Sheet: 751_CG272
Gene	COG
lolD	V
lolE-2	MV
pyrE	F
nadE	H
rsmI	H
	C
lyc	M
	K
	G
lepB	U
atpB	C
atpE	C
atpF	C
atpH	C
atpA	F
atpG	C
atpD	F
atpC	C
	M
	L
ppx	FP
mreB	D
mreC	M
mrdA	M
rodA	D
queD	H
ligA1	N
	E
add	F
ribBA	H
	S
	T
fbp	G
rpsU	J
yqeY	S
dnaG	L
rpoD	K
glpD	C
tyrS	J
pdaB	G
	I
glyA	E
	H
	S
	G
	E
	T
	S
	J
yhaZ	L
	S
WQ51_05710	S
WQ51_05710	S
csgA	S
lpxC	M
ptsI	G
fadD	I
tlpA	CO
	M
suhB2	G
pcrA	L
yaeT	M
exbD2	U
	U
recN	L
	T
	IQ
bigR	K
hldD	M
ubiD	H
mutY	L
ychF	J
CP_0812
ubiA	H
ubiX	H
mrp	D
icc	S
pdhC	C
	T
yfeS	S
	S
argK	E
meaA	I
	L
	G
yebC	K
ruvC	L
	P
carB	F
	S
	CO
fusA	J
tuf	J
rpsJ	J
rplC	J
rplD	J
rplW	J
rplB	J
rpsS	J
rplV	J
rpsC	J
rplP	J
rpsQ	J
rplN	J
rplX	J
rplE	J
rpsH	J
rplF	J
rplR	J
rpsE	J
rpmD	J
rplO	J
secY	U
adk	F
infA	J
rpsM	J
rpsK	J
rpsD	J
rpoA	K
rplQ	J
	S
	S
	S
	S
	P
cbiX	C
	S
poxF	C
cbiD	H
cobH	H
cobL	H
cobI	H
cbiG	H
cbiH	H
cobM	H
cobO	H
cobB	H
cbiZ	S
cobU	H
cobQ	H
cobD	U
	G
norR	T
hpt	DF
engB	D
	S
trmB	J
	O
	G
	N
rsgA	S
	T
gatB	J
soj	D
pckA	H
yacL	S
carD	K
thiD	H
ispG	H
adh4	C
	P
	L
	L
pseI	M
pseG	M
pseG	M
tldD	S
pmbA	S
	M
pbpC	M
moxR	S
	S
panE	H
CP_0175	S
pcrA	L
slyD	O
	T
fadH	C
	L
attH	S
yejB	U
yejE	P
oppD	P
	E
asmA	M
mutS	L
	S
ilvC	EH
	NT
pyk	G
	BQ
	BQ
rsbP	T
	G
rnd	L
radA	O
nadD	H
yciO	J
	IQ
maf	D
	T
dusC	H
gyrA	L
gyrB	L
recF	L
truA	J
	S
plsC	I
mccA	I
mccA	I
prfC	J
	S
aglA	G
murF	M
purE	F
purK	F
	E
	E
	T
	CH
crtU	CH
tolC	MU
acd	I
yeaP	T
murB	M
	CO
hisE	E
	M
	IQ
acpP	IQ
rnc	J
	F
aroB	E
	M
IV02_08645	S
	I
	S
fadD	I
CP_0769	T
	Q
	G
	G
ybgC	S
	K
	KQ
ahcY	H
fdxA	C
metH	E
pfkA	G
rsbU	KT
argB	F
	IQ
	S
bcp	O
	KLT
gcvT	H
gcvH	E
gcvP	E
	Q
ybaN	S
flgB	N
flgC	N
fliE	N
acsA	I
pdxH	H
pkn5	KLT
	KLT
	S
fadL	I
	N
cysA	P
cysW	P
cysT	O
sbp	P
nifU	C
rpmE	J
rho	K
hemN	H
nagZ	G
tesA	E
tig	D
clpP	O
clpX	O
	S
ilvD	H
tetA	EGP
alkA	L
	M
rsfS	J
lytR	K
mepB	S
mepB	S
sigX	K
ydcC	M
	S
rimO	J
pgsA	I
trpD	E
yajC	U
secF	U
secF	U
ribD	H
ribE	H
	P
	M
	S
	S
	S
gam	S
exeA	U
	L
	K
	S
	S
	S
	S
yqbT1	S
	S
	I
	P
lolA	M
	C
	C
	M
sbp	P
	M
deaD	L
	T
	S
	S
	E
	S
mazG	S
	T
icd	C
	M
	G
	C
pstS	P
kamA	C
	M
	S
VVA1695	K
metK	H
tklB	G
clpS	S
	E
	S
	I
prlC	E
	K
	S
ilvI	H
ilvN	E
yvfR	V
	V
pyrD	F
sixA	T
hpt	F
MA20_07375	P
	I
ligA1	N
mdmC	S
ivd	C
etfB	C
	C
trpS	J
	K
	M
galE	M
lpxA	I
fic	S
aroF1	E
panB	H
folK	H
	S
hpnN	S
pfkB	G
prmA	J
prsW	S
prsW	D
glyQS	J
	M
capD	M
capF	GM
wecB	M
wbuB	M
wcaJ	M
	T
pkn5	KLT
	I
mdcA	I
fcbC2	S
	IQ
	IQ
stp	T
	I
folC	H
aroE	H
hag	N
waaE	S
	T
ispH	J
trmL	J
uvrB	L
	S
rsbV	T
	O
manA	G
	L
ubiA	H
	J
	E
choD	E
rsgA	S
	T
	C
	S
rsbV	T
tgt	J
fur	P
	M
TRR1	O
fliG	N
	T
yfcH	S
ydaF_1	J
	H
	S
	M
rluD	J
yafV	S
	S
splB	L
fib	F
XK27_09985	S
suhB	G
	M
	M
	M
rmd	GM
lptF	M
leuA	E
lemA	S
	I
ftsK	D
	H
lgt	M
	M
pcnB	H
	I
dcd	F
	S
glpT	G
ppa	C
htrB	M
queE	H
rapA	L
pheT	J
yrdA	S
VV3080	P
wbbL	S
	T
	L
	O
	O
	S
ttuD	G
gck	G
	T
	T
	T
	E
yhcX	S
IV02_25675	C
ppk	P
yliE	T
	T
	T
	T
	UW
	S
putP	E
	S
	G
MA20_18180	S
sotB	EGP
sotB	EGP
cat2	C
	U
	T
UGP	G
	S
pcm	J
fadE4	C
	L
guaB	F
rsmE	J
thiE	H
rffM	M
lysS	J
	M
pgaB	G
	S
pgsA	I
fliG	N
pdhC	C
pdhB	C
pdhA	C
	T
	T
creD	V
flaB	N
fliC	N
	L
	S
yjgM	H
rplV	S
hsdM	V
hsdM	V
	V
prrC	V
hsdR	L
	C
	S
sdhB	C
sdhA	C
sdhC	C
	C
	I
SER33	EH
ciaB	G
	G
	K
rbpA	S
sanA	S
sigR_3	K
	M
recD2	L
spoIID	D
	M
	V
	OU
surE	S
	S
yfcH	S
aer	T
	S
uxs	GM
pntA	C
	I
hisS	J
	MU
folP	H
rlpA	M
cysE	E
	S
dinF	V
gltP	C
pdtaS	T
hlb	S
murI	M
	E
degQ	M
	I
	S
typA	T
ylxF	S
fliI	NU
fliF	N
fliG	N
fliH	N
	P
cecC	MU
ychM	P
rsmI	H
flgJ	MNO
flgI	N
flgH	N
flgG	N
	L
queG	C
	S
AVP1	C
waaA	M
	S
	N
yggS	S
proC	E
	T
mnmA	J
lldD	C
	J
nhaC	C
lytH	M
	Q
corA	P
	S
	BQ
	S
	E
	M
rpsT	J
glmM	G
glmS	M
glmU	M
mccB	I
thiM	H
	I
rmlA	JM
	S
	T
	T
	I
	S
	V
def2	J
rsbU	T
	T
	I
accB	I
cheB	NT
cheD	NT
	NT
aer2	T
cheA2	T
	T
	T
	T
ispH	IM
fliC	N
flaB	N
yvqK	S
dtpT	E
	M
lonD	S
rfaE	M
hldE	H
pyrG	F
kdsA	M
	S
lptA	S
lptB	S
rpoN	K
hprK	H
ptsH	G
ntrY	T
ntrX	T
priA	L
fmt	J
	KLT
rpe	G
rpsP	J
CP_0026	L
rimM	J
trmD	J
rplS	J
rnhB	L
flhB2	S
	T
MA20_45145	I
	S
	M
rpoE	K
	PT
	KT
rsbV	T
yfhR	S
	S
	P
	S
	L
nhaS4	P
blaR	V
pdtaS	T
	G
	Q
hyaE	S
	S
	L
	T
	S
eno	G
clpP1	OU
	S
	S
	F
secA	U
czcC	MU
	M
czcA	P
	I
cca	J
rnhA	L
ate	O
dprE2	S
dprE1	C
	M
	S
	K
dut	F
sigW	K
	NPTU
	S
phaR	K
	T
	D
rnfB	C
spsC	E
flgC	N
	S
	O
yfeS	S
phoU	P
	S
hspA-2	O
hsp18	O
	M
	M
thyX	F
fbaB	G
	T
	S
cheW64H-2	NT
manC	M
hfq	J
miaA	J
pdxJ	H
ctpA	M
nadB	H
	M
	S
	M
	T
kinB	T
mgtA	P
mgtE	P
motB	N
czcD	P
uvrA	L
sppA	OU
	S
sll1284	S
	IQ
alkH	C
	T
ilvB	H
ilvB	H
ilvB	H
tpx	O
topA	L
cysK	E
	G
yrdA	S
lepB	U
	T
	T
	K
pcaF	I
birA	H
coaX	K
	S
	M
glpF	G
fliD	N
rsbU	T
rsbU	EKT
ribF	H
	V
bcp	O
pepA	J
	V
norM_1	V
gmd	M
	S
	I
	S
pilR	T
gnfK	T
tpiA	F
	M
ybiT	S
	E
	S
	H
dapF	E
	I
spsF	M
spsF	M
hemL	HM
	S
	M
yacP	D
	S
	K
	C
eapA	C
	I
	S
iscS	E
dgt	F
dedA	S
mcrA	V
fliS	N
	F
purH	F
tal	G
	M
rluF	J
lipA	H
yehI
yehL	S
yehM	S
	S
yehQ	S
putP	E
lysC	E
cas3	L
cas5d	S
csd1	S
cas7c	L
cas4	L
cas1	L
cas2	L
	S
icmF	EI
plsC	I
glpQ1	C
	S
rsbW	T
	O
	O
	P
yihQ	G
	CH
	N
	S
	M
acrD4	V
	M
	S
glnD	H
coaE	F
	M
	T
	K
	V
hisE	E
mltG	S
	Q
	K
	S
sscB	NU
dxs	H
	T
trpA	E
trpB	E
proS	J
rseP	M
dxr	I
cdsA	S
uppS	H
frr	J
pyrH	F
tsf	J
rpsB	J
	M
	T
acpS	I
ybbR	S
dacA	S
dapB	E
dapA	E
wecA	M
	S
prfA	J
	E
	S
smc	D
glnA	E
dsbD	CO
	E
lepB	U
	J
rbpA	S
valS	J
purD	F
prfB	J
	S
crcB	D
fadF	C
	M
mqnC	H
	T
gph1	S
kamA	C
ddlA	F
	H
	S
map	E
CP_0762	D
cmoA	S
gldA	V
	S
	N
	GM
napF	C
murA	M
lnt	M
	N
	C
	S
	C
ispA	H
rrmJ	J
yrhL	I
acyII	S
queD	H
queC	F
pntA-2	C
pntB	C
lppC	S
	S
	S
speE	S
	S
	K
amtB	P
	M
	S
	S
flhO	N
fur	K
	S
	C
	T
	S
yngG	E
nth	L
	S
rplU	J
rpmA	J
obg	S
proB	E
proA	E
nadD	H
	G
cccE	C
	S
LA2027	S
	O
	S
	S
spoIVB	S
ephD	S
	L
	E
	S
	S
	S
	S
	E
	S
	K
	L
	S
chpA	T
	T
	L
	S
mauG	C
	S
	C
	O
yqjF	S
	T
rumA	J
smc	D
	L
ccr	C
acuB	S
cstA	T
nudC_1	F
	M
	S
	I
	I
azr	S
azr	S
ybcL	S
	S
	S
	M
folE	F
acsA	I
btuF	P
	T
yliE	T
cyaD	CT
hisC	E
rarA	L
	I
mutL	L
pheC	ET
	S
comF	F
dinB	L
	I
motB	N
glpQ	C
yfeK	S
	S
	M
	M
	M
fadD	I
argC	E
recA	L
yjiN	S
	S
	S
	K
yfmR	S
pdtaS	T
	T
	T
	S
pgsW
capC	S
murD	M
rsbP	T
	T
	O
rbpA	S
srkA	F
	U
arsC	P
	Q
	T
	KT
ymdB	S
	S
	P
	S
mtnA	J
	L
	Q
	Q
	S
	F
	S
phzF	S
lpdA	C
fur	K
lptF	M
miaB	J
sucC	C
sucD	C
tolC	MU
	S
cdsA2	S
lpxB	I
	S
	K
rep	L
nudF	L
entS	EGP
pepN	E
DODA	S
wcnD	M
flbD	N
motA	N
motB	N
fliL	N
fliL	N
kdsB	M
	T
pbrT	C
	F
	N
sufC	O
sufD	O
	P
sufS	E
iscU	C
yitW	S
ydaF_1	J
	S
	S
ohrR	K
gpo	O
	S
kefC	P
purL	F
ileS	J
spoIIAA	T
	K
nylA	J
	S
aarF	S
lspA	MU
	T
	S
eamA1	EG
	S
	S
	S
rre-1	T
	T
crtF	H
capA	M
btuB	H
	S
metF	E
mqnD	S
yitU	S
hemA	H
hemC	H
hemB	H
hemL	H
	T
	K
hemE	H
hemN	H
	H
HEMH	H
soj	D
spo0J	K
	S
yfiQ	I
glxR	K
	S
ptpA	T
ndh	C
	S
ligA1	N
purM	F
clcB	P
cph2_1	T
	T
	T
	T
ytrP	T
	T
	T
	NT
qcrC	C
	C
mauG	C
purQ	F
purS	F
purC	F
	KT
ccmC	O
ccmA	V
MA20_14675	P
	Q
	S
mrr	L
	S
	K
	S
	S
	H
	S
	S
	H
	EGP
hlb	S
	T
	T
	T
	T
	T
	T
	T
pdxH	S
argF	E
citE	G
	L
	K
msr0960	K
	T
flgE	N
flgD	N
	K
	S
	T
thrC	E
	S
wgeF	S
	S
	S
acuC	BQ
MA20_06625	S
	S
MA20_35245	V
cnpD3	T
aroC	E
nuoG	C
nuoI	C
	K
dsb	Q
frnE	Q
avtA	H
rpmH	J
yidD	S
yidC	U
jag	S
mnmE	J
maeB	C
fumC	C
	S
gam	S
modF	P
	T
panD	H
lipB	H
murJ	M
CP_0257	S
	K
	S
mgsA	G
coaBC	H
coaBC	H
corC	S
gpsA	I
	S
recG	L
czcD	P
	Q
pbpG	M
ribD	H
yxiO	S
	S
	S
	K
mltA	M
spoU	J
cysS	J
axeA	Q
folD	F
asnS	J
ksgA	J
	T
	V
sixA	T
	G
tesA	E
ttg2E	T
	L
clpC	O
MA20_18455	U
yqeV	J
	T
	T
	S
	M
	K
	M
lolC	M
lolD	V
rlmL	L
pilD	NOU
patA	E
	L
lnt	M
pdxB	H
	P
	S
	S
pagC	M
dnaN	L
panE	H
	KT
tpn50	M
cutA	P
	S
	P
	M
leuA	E
CP_0807	S
	S
sua5	H
murD	M
	T
trpC	E
	E
rnfB	C
	T
cqsS	T
icd	CE
ndk	F
coaD	H
argG	E
	E
	E
	I
ccmA	V
nosY2	S
gldG	N
mpl	M
pheS	J
	S
	S
	S
	S
	S
yhgE	K
	K
	F
VY92_01935	K
cvrA	P
	S
	S
purA	F
hisZ	E
gpsA	I
	P
nudL	L
rnd	L
purF	F
	S
	C
qor_1	C
	V
	V
wzx	S
	IQ
	K
HA62_21285	S
hlb	S
hlb	S
echA21	I
	T
	B
nlpD	M
	M
mrcA	M
murF	M
	E
ispD	I
	S
Z012_12235	S
	S
	M
	MU
rsbV	T
ykcC	M
	L
ugpQ	C
CP_0991	K
nudH	F
	S
acyP	C
tas	C
ktrA	P
ktrB	P
CP_0600	F
	S
metG	J
	I
	M
	C
pseC	E
rmlD	E
pglK	V
	S
	S
	J
	E
	H
	G
	Q
mutT	F
	Q
	G
fas2	G
	S
	E
ntdA	E
	M
hldE	H
	JM
galE3	M
gmhA	G
lhgO	C
fcl	GM
	K
	CH
cysH	EH
cysD	EH
cysN	P
cobA	H
ytnM	H
cysI	C
	G
yneA	M
	S
	P
	P
	S
	S
gpmB	G
cobS	H
cobT	H
	E
	N
parE	L
parC	L
gltX	J
	S
motB	N
	E
hisF	E
gatA	J
gatC	J
wcaJ	M
	M
uppP	V
mfd	L
panC	H
hisD	E
xth	L
	G
	S
ccmE	O
ccmF	O
	C
	Q
tatC	U
trxA	O
	F
fadE20	I
glnD	O
hemH	EGP
uvrB	K
	I
dsbC	O
	P
	N
	M
	G
	KLT
kdpA	P
kdpB	P
kdpC	P
	T
	T
pldB	I
	T
	MP
rlmL	H
mxcH	M
	S
pgi	G
dnaE	L
recJ	L
	M
	M
	I
uvrC	L
prfA3	J
HA62_15520	I
nth	L
rsbW	T
	K
	L
	K
ehrS	C
ehrL	C
	CP
hycD	C
hyfB	C
	M
sbtA	S
	K
purT	F
gpsA	I
galE2	M
	K
gstF	S
acd	C
	S
msrA	O
lip	I
dpo	L
rdgB	F
	T
	P
	T
	S
	S
	T
truD	J
badR	K
	S
yjdJ	S
yhiN	S
	EG
lpxD	M
msr0960	K
dprA	LU
	G
gpmI	G
serS	J
ycfH	L
	M
	M
spo0J	K
soj	D
rsmG	J
	E
exbB2	U
exbD	U
tonB	U
	KLT
	L
yfeS	S
	S
	S
carF	I
mscS	M
ladC	T
	S
	K
	S
	S
	S
	K
	S
	KLT
xerD3	L
dusA	J
mnmC	E
	Q
	E
	S
	Q
ytpA	I
	EGP
MDE1	E
	L
	L
	I
	S
ypwA	E
ygdD	S
	MU
glnH	ET
czcA	V
	M
	G
	MU
	G
	N
	KLT
	MU
	M
	S
algI	M
xerD	D
	S
	DZ
	S
	S
	I
	S
	T
gacS	T
	S
ispB	H
	P
	S
	C
	I
	S
	S
capA	M
ssb	L
rpsR	J
rplI	J
dnaB	L
aspS	J
phoH	T
yqfF	S
ybeY	J
recO	L
argS	J
cinA	S
umuC	L
mrcA	M
phuW	S
btuE	O
	P
	S
actF	P
actE	C
	C
actC	C
actB	C
actA	C
	S
	MP
	S
	S
	KLT
	M
	EG
	Q
	S
yceA	S
hemG	H
	M
kdsA	M
kdsD	M
	G
	IQ
	AJ
	H
	S
ung	L
rsbV	T
galK	G
nadA	H
efp	J
mtnD	S
mtnB	E
	S
	T
fcbC2	S
gltB_1	E
	S
tonB	U
	U
exbB	U
	MP
argK	E
mutB	I
mutA	I
alx	P
yhhN	S
	E
yocS	S
	Q
	S
apgM	G
	S
lacB	G
serC	E
	S
vraS	T
rlmN	J
gapA	G
pgk	G
	M
nlpD	M
	P
	S
lon1	O
queA	H
	M
	M
algI	M
	M
ypjD	J
exbD	U
exbB	U
	H
	DM
dksA	T
	S
	KLT
	K
hlb	S
sph	S
moxR	S
	S
batA	S
batB	K
	S
	S
htpG	O
	S
spoIIAA	T
nadK	G
desC	I
ispE	I
glmU	M
prs	EF
ctc	J
pth	J
	S
	S
dinG	L
	S
clpB	O
	L
	L
	M
	L
leuS	J
ybbA	Q
MA20_43810	Q
yqgE	K
gnnA	S
dnaJ	O
dnaK	O
grpE	O
hrcA	K
	T
ftsI	M
	S
lpxK	M
msbA	V
gsiB_4	E
mgt	M
	S
	S
coxC	C
coxA	C
coxB	C
	S
ctaA	O
ctaB	O
	S
moeB	HP
yheS_3	S
yraN	L
comM	O
nlpD	M
gspC	U
gspD	NU
gspE	NU
gspF	U
lspG	U
gspJ	U
gspK	U
	NU
	E
nrdJ	F
xseB	L
xseA	L
ydiK_1	S
apl	S
	S
leuA2	E
pth	J
xerC	D
hslV	O
hslU	O
	G
	T
pabB	EH
ligT	J
aat	O
fadD	I
	GM
	S
	C
	E
ispF	H
lon	O
	E
dps	P
dnaQ2	L
ykuI	T
sigX	K
motA	N
	KLT
	KLT
fprA1	GM
ccpA	C
gltA	H
spsF	M
	S
nifZ	M
recR	L
ybaB	S
dnaX	H
tadA	FJ
	S
	C
	DZ
	T
echA3_1	I
ssb	L
ybcI	S
	S
	T
	S
	S
	C
rumA	J
	H
	Q
	F
	S
groL	O
groS	O
phr	L
	S
	T
M1-688	GM
ykuI	T
	M
	M
yafJ	S
	M
polA	L
	I
trpE	H
trpG	EH
msbA	V
hflX	S
plsX	I
rpmF	J
hisG	F
rpsA	J
cmk	F
aroA	E
aroA	E
pheA	E
scpB	D
scpA	D
cheB	NT
cheB	N
cheA	T
cheW2	NT
fthC	H
zapA	D
rplT	J
rpmI	J
infC	J
thrS	J
carA	F
	NU
htpG1	O
	K
sucA	C
lpd	C
sucB	C
mrcA	M
	S
	S
Z012_08985	S
	S
sufE	S
gltB	E
gltB	E
	NT
	T
	O
ygdQ	P
	E
fcbC	S
CP_0328	M
pdxA	H
sscB	NU
tmk	F
degP	M
degP	M
ruvB	L
	S
	T
	T
rsmD	L
	S
msrB	C
	P
safC	S
	S
ymxG	S
pqqL	S
yajQ	S
alaS	J
rpsI	J
rplM	J
	S
thiL	H
rpsG	J
rpsL	J
rpoC	K
rpoB	K
rplL	J
rplJ	J
rplA	J
rplK	J
nusG	K
	P
	IQ
cya1	T
	S
pepR	S
pnp	J
rpsO	J
truB	J
rbfA	J
infB	J
nusA	K
nnrD	H
ywlB	E
	D
	S
	S
	S
xerD3	L
aroK	F
	T
cheD	NT
traB	S
	K
	K
	T
	S
suhB	G
bgaA	G
hslO	O
yjeE	S
yeaZ	O
rnr	J
	E
aroD	E
kdsD	M
nusG	K
sufB	O
TPX1	O
	T
rumA	J
arsB	P
ydcN	K
rluC	J
	T
nikC	P
	P
fruA2	G
	M
	L
	M
tag	L
	S
	S
vatD	S
vatD	S
ttgR	K
thlA	I
	V
	S
ribH	H
nusB	K
	U
ktrB	P
fusA	J
nlpD_2	D
	F
cpoB	T
	K
prmC	J
	O
	KLT
estX	I
mqnA	S
cheR	H
	FG
rsmH	J
murE	M
mraY	M
ftsW	D
murG	M
murC	M
	S
	S
	I
	Q
mkl	Q
mlaE	Q
	NU
ddl	F
metW	Q
metXA	E
metY	E
	UW
rsmE	J
	O
fliN	NTU
qmcA	O
qmcA	O
	OU
	C
argH	E
ppiB	O
fliM	N
	PT
	S
queF	F
guaA	F
	M
lgtF	M
gmhA	G
[truncated: 341 more rows]

## Sheet: 762_CG272
Gene	COG
dapL	H
	S
URA2	F
desA	I
	S
	S
romA	S
mutS2	L
spoU	J
rlmI	J
	J
gltA	H
slt	M
	M
	K
nodN	I
nuoA	C
ndhK	C
nuoC	C
nuoD	C
nuoE	C
nuoF	C
nuoH	C
nuoJ	C
nuoK	C
nuoL	CP
nuoM-1	C
nuoN-1	C
sigX	K
spoIVB	S
ttgR	K
thlA	I
	V
	S
ribH	H
nusB	K
	U
	L
	S
	MP
	S
	G
hmuO	C
fur	P
	O
	O
apt	F
htpX	O
pbuG	P
sspB	S
capD	GM
	T
	S
nifU	C
rpmE	J
rho	K
hlb	S
	S
	T
	V
hisE	E
mltG	S
Otg1	S
	S
mcd	C
cya1	T
	IQ
fadL	I
	S
	O
	O
	H
dedA	S
cobB	K
thiJ	S
	S
pstS	P
kamA	C
	M
ugd	C
wzt	GM
	P
radC	E
pssA	I
tsaD	O
ctpA	M
lexA	K
czcB1	M
	MU
	V
glcK	GK
hinT	FG
mprF	S
	T
	I
stp	T
	IQ
fcbC2	S
mdcA	I
	I
pkn5	KLT
	S
	T
	E
	G
	S
	H
glyA	E
	I
glyQS	J
prsW	D
prsW	S
prmA	J
pfkB	G
hpnN	S
	S
	S
moxR	S
	S
batA	S
batB	K
	S
	S
htpG	O
	S
spoIIAA	T
nadK	G
desC	I
thiC	H
	S
ppnP	S
yusZ	S
yadH	V
hndI	V
recD	L
recB	L
recC	L
	L
	J
yyaL	O
	MU
recR	L
ybaB	S
dnaX	H
tadA	FJ
	S
	C
lpxD	I
gltB	E
	S
pepR	S
pnp	J
rpsO	J
truB	J
rbfA	J
infB	J
nusA	K
nnrD	H
ywlB	E
	D
	S
icd	C
	T
mazG	S
	S
	E
	S
	S
	T
deaD	L
	M
ugpQ	C
CP_0991	K
nudH	F
	S
acyP	C
tas	C
ktrA	P
ktrB	P
CP_0600	F
lpdA	C
fur	K
arsB	P
ydcN	K
rluC	J
	T
nikC	P
	P
fruA2	G
	M
recQ	L
prmC	J
	K
cpoB	T
	F
nlpD_2	D
fusA	J
ktrB	P
ubiA	H
	L
ephD	S
	S
argK	E
meaA	I
	Q
catD	S
yhhW_2	S
	T
guaA	F
queF	F
	S
	PT
fliM	N
ppiB	O
argH	E
	C
	OU
qmcA	O
qmcA	O
fliN	NTU
	O
rsmE	J
	UW
metY	E
metXA	E
metW	Q
ddl	F
	NU
mlaE	Q
mkl	Q
	Q
	I
	S
	S
murC	M
murG	M
ftsW	D
mraY	M
murE	M
rsmH	J
	FG
cheR	H
mqnA	S
estX	I
	S
	S
	O
LA2027	S
	S
	M
ybiT	S
ybiT	S
umuC	L
vatD	S
acd	C
	S
msrA	O
lip	I
dpo	L
	S
	S
rplQ	J
rpoA	K
rpsD	J
rpsK	J
rpsM	J
infA	J
adk	F
secY	U
rplO	J
rpmD	J
rpsE	J
rplR	J
rplF	J
rpsH	J
rplE	J
rplX	J
rplN	J
rpsQ	J
rplP	J
rpsC	J
rplV	J
rpsS	J
rplB	J
rplW	J
rplD	J
rplC	J
rpsJ	J
tuf	J
fusA	J
	CO
alkH	C
msr0960	K
	K
	L
citE	G
argF	E
pdxH	S
	T
	T
	T
	T
	T
	T
	T
	S
	P
	M
nadC	H
relA	KT
	E
purB	F
yeeZ	GM
cbiX	C
	S
poxF	C
cbiD	H
cobH	H
cobL	H
cobI	H
cbiG	H
cbiH	H
cobM	H
cobO	H
cobB	H
cbiZ	S
cobU	H
cobQ	H
cobD	U
	G
	S
	M
rpoE	K
	PT
	KT
rsbV	T
	T
	K
	K
traB	S
cheD	NT
	T
aroK	F
xerD3	L
	S
	S
	KLT
bcp	O
	S
	IQ
argB	F
rsbU	KT
pfkA	G
metH	E
fdxA	C
ahcY	H
	KQ
	K
ybgC	S
	G
	G
	Q
CP_0769	T
fadD	I
	S
	I
IV02_08645	S
	M
aroB	E
	F
rnc	J
acpP	IQ
	IQ
	M
hisE	E
	CO
echA21	I
	T
	B
nlpD	M
	M
mrcA	M
murF	M
	E
ispD	I
	S
Z012_12235	S
	S
	M
	E
mgsA	G
	S
ladC	T
	N
	P
	T
	T
	KT
ymdB	S
	IQ
	K
HA62_21285	S
	S
	S
rsbU	KT
	S
purM	F
clcB	P
cph2_1	T
	T
	T
	T
ytrP	T
	T
	T
ispG	H
adh4	C
	P
	L
	L
pseI	M
pseG	M
pseG	M
	S
hemL	HM
spsF	M
spsF	M
	C
pseC	E
rmlD	E
pglK	V
	S
	S
kefC	P
	S
gpo	O
ohrR	K
	S
	D
	F
	GM
	T
	T
cheB	NT
cheR	NT
	I
	S
coaE	F
	M
	T
	K
	V
	OU
surE	S
	S
yfcH	S
corA	P
	S
	S
mxcH	M
	Q
arsC	P
fliG	N
	T
	NU
yfeS	S
ANKRD16	S
yfeS	S
	T
	S
	S
pheS	J
mpl	M
gldG	N
nosY2	S
ccmA	V
	I
	E
	E
	V
bhp	Q
queG	C
	S
map	E
CP_0762	D
cmoA	S
gldA	V
	S
	N
	O
pyk	G
	BQ
	BQ
rsbP	T
	G
rnd	L
radA	O
nadD	H
TRR1	O
tehB	P
	S
hemH	EGP
uvrB	K
	I
	S
rsbV	T
tgt	J
fur	P
	M
	K
	G
lepB	U
atpB	C
atpE	C
atpF	C
atpH	C
atpA	F
atpG	C
atpD	F
atpC	C
	M
	L
ppx	FP
mreB	D
mreC	M
mrdA	M
rodA	D
queD	H
dut	F
lipA	H
rluF	J
	M
tal	G
purH	F
	F
fliS	N
mcrA	V
dedA	S
dgt	F
iscS	E
	S
	I
eapA	C
	C
	K
	S
	M
	T
rsgA	S
	N
	G
	O
	S
	I
qor_1	C
	C
	S
purF	F
rnd	L
nudL	L
	K
	K
phoR	T
argJ	E
rsbU	T
	S
	I
	E
hsdR	L
prrC	V
	V
hsdM	V
hsdM	V
rplV	S
yjgM	H
	S
sppA	OU
uvrA	L
czcD	P
motB	N
mgtE	P
mgtA	P
kinB	T
	T
fbp	G
rpsU	J
yqeY	S
dnaG	L
rpoD	K
glpD	C
tyrS	J
pdaB	G
	S
	S
algI	M
algU	K
	M
	S
typA	T
	P
	S
lon1	O
queA	H
	M
	M
algI	M
	M
ypjD	J
exbD	U
exbB	U
	H
	DM
dksA	T
	S
	KLT
	K
btuE	O
	P
	S
actF	P
actE	C
	C
actC	C
actB	C
actA	C
	S
	S
mltA	M
	K
	Q
	S
ndh	C
ptpA	T
	S
glxR	K
yfiQ	I
	S
spo0J	K
soj	D
HEMH	H
	H
hemN	H
hemE	H
	K
	T
hemL	H
hemB	H
hemC	H
hemA	H
yitU	S
mqnD	S
metF	E
spo0J	K
soj	D
ntrX	T
	M
asd	E
pykF	G
	S
phhB	H
	K
epmA	J
	M
acnA	C
	K
yjbJ	M
phoR	T
alr	M
speH	E
speD	E
SRM	E
pyrF	F
oprH	KLT
yqaA	S
ispE	I
glmU	M
prs	EF
ctc	J
pth	J
ftsH	O
MA20_25125	S
	S
speE	S
	S
	K
amtB	P
CP_0328	M
pdxA	H
sscB	NU
tmk	F
degP	M
degP	M
ruvB	L
	S
	T
	T
rsmD	L
	S
msrB	C
	Q
	C
ccmF	O
ccmE	O
	S
dsbC	O
	P
	N
	M
	G
	S
	H
ydaF_1	J
yfcH	S
	S
dinG	L
	S
clpB	O
acrD4	V
	M
	S
glnD	H
metG	J
	F
	S
phaR	K
	T
	D
rnfB	C
spsC	E
	P
gpsA	I
hisZ	E
purA	F
	S
smpB	J
der	S
plsY	I
	S
smc	D
glnA	E
dsbD	CO
sotB	EGP
sotB	EGP
MA20_18180	S
	G
	S
putP	E
	S
	UW
	T
	T
	T
yliE	T
sll1284	S
	IQ
ypwA	E
ygdD	S
	S
	M
leuA	E
lptF	M
lys	S
	M
neuB	H
	M
feoB	P
	S
	NT
	S
ilvI	H
ilvN	E
	S
	L
	L
	S
ppiB	M
ladC	T
	S
yfmR	S
pdtaS	T
	T
	T
	S
pgsW
capC	S
murD	M
rsbP	T
	T
	O
rbpA	S
srkA	F
	U
	S
clpX	O
clpP	O
tig	D
tesA	E
nagZ	G
hemN	H
folC	H
aroE	H
hag	N
waaE	S
	T
ispH	J
trmL	J
uvrB	L
	S
rsbV	T
	O
manA	G
	L
motA	N
	KLT
	KLT
fprA1	GM
ccpA	C
gltA	H
spsF	M
	S
nifZ	M
	G
MA20_16375	S
	C
thiM	H
	I
	S
	I
	T
greA	K
	N
	N
	C
	J
	E
	H
	G
	Q
mutT	F
	Q
	G
fas2	G
	S
	E
ntdA	E
	M
hldE	H
	JM
galE3	M
gmhA	G
lhgO	C
fcl	GM
	K
ylxF	S
fliI	NU
fliF	N
fliG	N
fliH	N
yocS	S
	E
yhhN	S
alx	P
mutA	I
mutB	I
argK	E
	MP
exbB	U
	U
tonB	U
	S
gltB_1	E
fcbC2	S
	T
	S
mtnB	E
mtnD	S
efp	J
	M
ruvA	L
truA	J
	S
plsC	I
mccA	I
mccA	I
prfC	J
	S
ybcL	S
	F
	Q
	H
rbn	S
flgJ	MNO
flgI	N
flgH	N
flgG	N
	L
ama	S
	KT
cvrA	P
VY92_01935	K
	S
	C
	T
rsgA	S
choD	E
	E
	J
sph	S
hlb	S
aidB	I
gpmI	G
	K
	S
	P
	MU
rsbV	T
ykcC	M
flgK	N
flgL	N
fliW	S
csrA	J
ykuI	T
sigX	K
dusA	J
mnmC	E
	Q
	K
	S
	S
yjiN	S
pdtaS	T
wgeF	S
	S
thrC	E
	T
	M
ykbA	E
truD	J
badR	K
	S
yjdJ	S
yhiN	S
	EG
lpxD	M
msr0960	K
	S
comF	F
dinB	L
	I
motB	N
	S
yfeK	S
	L
	G
yebC	K
ruvC	L
	P
carB	F
	S
ligA1	N
	I
	I
tpiA	F
gnfK	T
pilR	T
	V
	L
	T
sufE	S
	S
Z012_08985	S
	S
lemA	S
	I
ftsK	D
	H
rbpA	S
	P
cecC	MU
ychM	P
	K
trmB	J
	S
engB	D
hpt	DF
norR	T
lepB	U
	J
rbpA	S
valS	J
purD	F
prfB	J
	S
crcB	D
ligA1	N
	S
lppC	S
sigW	K
	NPTU
	M
nlpD	M
	M
	S
	M
nadB	H
ctpA	M
pdxJ	H
miaA	J
hfq	J
manC	M
cheW64H-2	NT
	S
	T
fbaB	G
thyX	F
	M
	M
yfhR	S
	S
	P
	S
	L
nhaS4	P
blaR	V
pdtaS	T
	G
	Q
hyaE	S
	S
hsp18	O
hspA-2	O
comEC	S
ksgA	J
	T
	V
sixA	T
	G
tesA	E
	L
clpC	O
MA20_18455	U
yqeV	J
	T
	T
	S
	Q
	S
apgM	G
	S
lacB	G
serC	E
	S
gcvT	H
gcvH	E
gcvP	E
	Q
ybaN	S
flgB	N
flgC	N
fliE	N
	S
	S
glpQ	C
	L
	L
	M
	L
leuS	J
ybbA	Q
MA20_43810	Q
yqgE	K
gnnA	S
dnaJ	O
dnaK	O
grpE	O
hrcA	K
	T
ftsI	M
	S
purL	F
ileS	J
spoIIAA	T
	K
nylA	J
	S
aarF	S
lspA	MU
	T
	S
eamA1	EG
	S
	S
	S
rre-1	T
	T
crtF	H
capA	M
btuB	H
	S
	S
	S
	S
yheS_3	S
	T
flgE	N
flgD	N
yehI
yehL	S
yehM	S
	S
yehQ	S
putP	E
lysC	E
cas3	L
cas5d	S
csd1	S
cas7c	L
cas4	L
cas1	L
cas2	L
	E
wecA	M
dapA	E
dapB	E
dacA	S
ybbR	S
acpS	I
	T
	M
rpsB	J
tsf	J
pyrH	F
frr	J
uppS	H
cdsA	S
dxr	I
rseP	M
proS	J
trpB	E
trpA	E
	T
dxs	H
sscB	NU
	S
	K
	Q
	S
	I
degQ	M
	E
murI	M
hlb	S
rumA	J
ybaZ	L
	S
irpA	S
	C
icmP	P
fecA	P
	E
yhcX	S
IV02_25675	C
ppk	P
	M
glpF	G
fliD	N
rsbU	T
rsbU	EKT
ribF	H
	V
bcp	O
pepA	J
	S
	J
spsF	M
rhlB	L
amiA	M
xth	L
hisD	E
panC	H
mfd	L
uppP	V
	M
wcaJ	M
gatC	J
gatA	J
hisF	E
	M
rluD	J
yafV	S
	S
splB	L
fib	F
XK27_09985	S
suhB	G
	M
	M
	M
rmd	GM
lpxK	M
msbA	V
gsiB_4	E
mgt	M
	S
	S
	Q
	S
	S
copA	P
gst1	O
yobU	K
	T
msrA	O
	S
	M
	K
	S
ftsQ	D
ftsA	D
ftsZ	D
nadA	H
	C
	DZ
	T
yrdA	S
pheT	J
rapA	L
queE	H
htrB	M
ppa	C
glpT	G
lnt	M
murA	M
napF	C
	GM
mepB	S
mepB	S
lytR	K
rsfS	J
	M
alkA	L
tetA	EGP
	S
DGK1	I
lepA	J
acdS	E
	S
	S
	S
	S
	E
	S
	K
	L
	S
chpA	T
	T
	L
	S
	K
	L
	M
	S
phoU	P
yfeS	S
	O
	S
	G
	S
groL	O
groS	O
	S
ttuD	G
gck	G
	T
	T
	T
	S
	S
	DZ
gmk	F
ylzA	S
	L
sigD	K
flhG	D
flhF	N
flhA	N
flhB	N
fliR	N
fliQ	N
fliP	N
fliZ	N
fliN	N
	S
psd	I
	I
	S
	O
prlC	E
	I
	S
	E
clpS	S
tklB	G
metK	H
VVA1695	K
	S
	S
attH	S
yejB	U
yejE	P
oppD	P
	E
asmA	M
mutS	L
	S
ilvC	EH
	NT
	S
	M
nudC_1	F
cstA	T
acuB	S
ccr	C
	L
smc	D
lytH	M
nhaC	C
	J
lldD	C
mnmA	J
	T
proC	E
yggS	S
	N
	S
waaA	M
AVP1	C
	S
aglA	G
murF	M
purE	F
purK	F
	S
	S
mrcA	M
sucB	C
lpd	C
sucA	C
	K
htpG1	O
	NU
carA	F
thrS	J
infC	J
rpmI	J
rplT	J
zapA	D
fthC	H
cheW2	NT
cheA	T
cheB	N
cheB	NT
scpA	D
scpB	D
pheA	E
aroA	E
aroA	E
cmk	F
rpsA	J
hisG	F
rpmF	J
plsX	I
	P
	M
	K
	M
lolC	M
lolD	V
rlmL	L
	H
ddlA	F
kamA	C
gph1	S
	T
mqnC	H
	M
fadF	C
mccB	I
glmU	M
glmS	M
glmM	G
rpsT	J
	M
	E
	E
	S
	BQ
	S
add	F
	E
ligA1	N
ispF	H
lon	O
	E
dps	P
	J
	P
ytpA	I
	I
	I
	K
srrB	KT
gpmB	G
cobS	H
cobT	H
	E
	N
parE	L
parC	L
gltX	J
	S
motB	N
	E
	E
	S
dnaN	L
	I
	T
	T
	S
rmlA	JM
pgi	G
galK	G
rsbV	T
ung	L
	S
	S
	NT
qcrC	C
	C
mauG	C
purQ	F
purS	F
purC	F
	KT
ccmC	O
ccmA	V
MA20_14675	P
	Q
	S
mrr	L
	S
	K
	S
	S
	H
	S
	S
	H
	EGP
hlb	S
lolC	M
lolD	V
nusG	K
kdsD	M
aroD	E
	E
rnr	J
yeaZ	O
yjeE	S
hslO	O
bgaA	G
suhB	G
	S
tatC	U
trxA	O
	F
fadE20	I
glnD	O
	T
	O
hpf	J
	NU
	NT
	HJ
	T
crt	I
	O
hisA	E
hisH	E
hisB	E
	S
	S
prfA	J
	E
	T
pabB	EH
ligT	J
aat	O
fadD	I
	GM
	S
	C
	S
coaX	K
birA	H
pcaF	I
	K
nadD	H
proA	E
proB	E
obg	S
rpmA	J
rplU	J
	S
nth	L
yngG	E
	M
rlmN	J
trpC	E
	T
murD	M
dnaQ2	L
dnaA	L
holB	L
ilvE	E
gidA	D
	E
rsmG	J
soj	D
spo0J	K
	M
	M
ycfH	L
serS	J
	MU
glnH	ET
patA	E
pilD	NOU
phuW	S
mrcA	M
ribBA	H
hemL	H
	NT
rumA	J
	T
yqjF	S
	O
	E
icmF	EI
plsC	I
glpQ1	C
	S
rsbW	T
	O
	O
	P
yihQ	G
	CH
	N
lptF	M
miaB	J
sucC	C
sucD	C
tolC	MU
	S
cdsA2	S
lpxB	I
	S
	K
rep	L
nudF	L
entS	EGP
pepN	E
	Q
	S
	S
	S
yxiO	S
ribD	H
pbpG	M
	Q
czcD	P
MDE1	E
	EGP
ytpA	I
tolC	MU
acd	I
yeaP	T
murB	M
coaBC	H
coaBC	H
corC	S
gpsA	I
	S
recG	L
	M
galE	M
lpxA	I
fic	S
aroF1	E
panB	H
folK	H
	S
	S
	P
	S
mtnA	J
	L
	Q
	Q
	S
	F
	S
thiD	H
	I
fadE21	C
recD2	L
	M
sigR_3	K
sanA	S
ada	K
btuF	P
acsA	I
folE	F
	M
gstF	S
	K
galE2	M
gpsA	I
purT	F
	K
sbtA	S
	M
hyfB	C
hycD	C
	CP
ehrL	C
ehrS	C
	M
yniA	G
	T
yliE	T
cyaD	CT
hisC	E
rarA	L
	I
mutL	L
pheC	ET
	I
	C
sdhC	C
sdhA	C
sdhB	C
	S
	C
moeB	HP
	S
MA20_07375	P
hpt	F
sixA	T
pyrD	F
	V
yvfR	V
sua5	H
	S
CP_0807	S
leuA	E
	M
fadH	C
	T
slyD	O
pcrA	L
CP_0175	S
panE	H
	S
moxR	S
pbpC	M
	M
pmbA	S
tldD	S
	FG
recA	L
argC	E
fadD	I
	M
	M
	M
	M
	M
	I
uvrC	L
prfA3	J
HA62_15520	I
nth	L
pagC	M
	S
	L
	L
	T
	S
eno	G
clpP1	OU
	S
	S
	F
secA	U
czcC	MU
	M
czcA	P
	I
cca	J
rnhA	L
ate	O
dprE2	S
dprE1	C
	M
	M
	M
ykuI	T
guaB	F
rsmE	J
thiE	H
rffM	M
lysS	J
	M
pgaB	G
	S
pgsA	I
fliG	N
pdhC	C
pdhB	C
pdhA	C
	T
	T
creD	V
flaB	N
fliC	N
cccE	C
	P
acd	I
M1-688	GM
	T
	S
phr	L
	T
	E
	AJ
	IQ
	G
kdsD	M
kdsA	M
	M
hemG	H
cat2	C
	U
	T
UGP	G
MA20_06625	S
	S
MA20_35245	V
cnpD3	T
aroC	E
nuoG	C
nuoI	C
	K
dsb	Q
frnE	Q
tpx	O
ilvB	H
ilvB	H
ilvB	H
	T
	I
	I
azr	S
azr	S
	O
lolD	V
lolE-2	MV
pyrE	F
nadE	H
rsmI	H
	C
lyc	M
recJ	L
	S
	S
	S
gam	S
	S
fumC	C
maeB	C
mnmE	J
jag	S
yidC	U
yidD	S
rpmH	J
avtA	H
	S
	S
acuC	BQ
	S
	I
	L
	L
	L
cysK	E
leuD	E
leuC	E
	T
	P
gmhA	G
lgtF	M
	M
lgt	M
	M
pcnB	H
czcA	V
czcA	V
	M
	G
	MU
	G
	N
	KLT
	MU
aer	T
	S
uxs	GM
pntA	C
	I
hisS	J
	MU
folP	H
rlpA	M
cysE	E
	S
dinF	V
gltP	C
pdtaS	T
vraS	T
	S
dcd	F
	I
	E
	S
	H
dapF	E
	I
ctaB	O
ctaA	O
	S
coxB	C
coxA	C
coxC	C
carD	K
yacL	S
pckA	H
soj	D
gatB	J
dnaE	L
	M
	K
	S
	S
	K
CP_0257	S
murJ	M
lipB	H
panD	H
	T
modF	P
	S
	S
flhO	N
fur	K
	S
	C
	T
	S
spoU	J
cysS	J
axeA	Q
folD	F
asnS	J
	O
	KLT
rpoE9	K
MA20_36195	S
clpS	S
clpA	O
ggt	M
gshA	H
gshA	HJ
	O
GRX5	O
yrbA	K
bolA	T
yadH	V
yadG	V
mtr	C
gloB	S
rsbV	T
	S
glpK	F
	KT
	M
sppA	OU
yihR	G
ercc3	L
aspC	E
ybfF	S
	E
thrC	H
	O
mdh	C
bioF	E
bioD	H
bioA	H
bioB	H
estA	E
serB	ET
mutS	L
trpF	E
yfiH	S
cheB	T
leuB	C
argD	E
pmmB	G
	E
	S
	T
pgk	G
gapA	G
	T
	T
lepB	U
yrdA	S
	G
cysK	E
topA	L
	O
	S
	K
	K
yhgE	K
	L
lnt	M
pdxB	H
	L
fadE4	C
pcm	J
	S
ydcC	M
	S
rimO	J
pgsA	I
trpD	E
yajC	U
secF	U
secF	U
ribD	H
ribE	H
	P
	M
	S
	S
	S
gam	S
exeA	U
	L
	K
	S
	S
	S
	S
yqbT1	S
	S
	I
	P
lolA	M
	C
	C
mauG	C
MA20_45145	I
	K
yceA	S
	S
	Q
	EG
	M
	KLT
	S
crtU	CH
	CH
	KLT
kdpA	P
[truncated: 355 more rows]

## Sheet: 773_CG272
Gene	COG
miaA	J
hfq	J
manC	M
cheW64H-2	NT
	S
	T
fbaB	G
thyX	F
	M
	M
	S
yxiO	S
ribD	H
pbpG	M
	Q
czcD	P
	E
	T
sph	S
hlb	S
	J
	E
choD	E
rsgA	S
	T
	C
	S
VY92_01935	K
cvrA	P
	Q
	K
mltA	M
rbpA	S
	S
	I
degQ	M
	E
murI	M
hlb	S
hlb	S
murI	M
	E
degQ	M
	I
	S
yfeK	S
	S
motB	N
	I
dinB	L
comF	F
	S
rsbP	T
	BQ
	BQ
pyk	G
	T
	T
ytrP	T
	T
	T
	T
cph2_1	T
clcB	P
purM	F
	N
	CH
yihQ	G
	P
	O
	O
rsbW	T
	S
glpQ1	C
plsC	I
icmF	EI
	E
ilvD	H
ybcI	S
	S
	T
	S
	S
rlmL	J
argB	E
	T
cbiX	C
	S
poxF	C
cbiD	H
cobH	H
cobL	H
cobI	H
cbiG	H
cbiH	H
cobM	H
cobO	H
cobB	H
cbiZ	S
cobU	H
cobQ	H
cobD	U
	G
	S
	M
rpoE	K
	PT
	KT
rsbV	T
	T
	K
	K
traB	S
cheD	NT
	T
aroK	F
xerD3	L
	S
	S
	KLT
bcp	O
	S
	IQ
argB	F
rsbU	KT
pfkA	G
metH	E
fdxA	C
ahcY	H
	KQ
	K
ybgC	S
	G
	G
	Q
CP_0769	T
fadD	I
	S
	I
IV02_08645	S
	M
aroB	E
	F
rnc	J
acpP	IQ
	IQ
	M
hisE	E
	CO
lepB	U
	J
rbpA	S
valS	J
purD	F
prfB	J
	S
crcB	D
ligA1	N
algI	M
xerD	D
rsbW	T
	K
	L
	K
	N
	O
	N
	S
gldA	V
cmoA	S
CP_0762	D
map	E
	S
queG	C
ftsK	D
	I
lemA	S
	S
xth	L
hisD	E
panC	H
mfd	L
uppP	V
	M
wcaJ	M
gatC	J
gatA	J
hisF	E
	I
	C
	DZ
	T
TRR1	O
coaE	F
	M
	T
	K
	V
	OU
surE	S
	S
yfcH	S
	Q
yrdA	S
pheT	J
rapA	L
queE	H
htrB	M
ppa	C
glpT	G
	S
acsA	I
pdxH	H
pkn5	KLT
	S
fadL	I
	N
cysA	P
cysW	P
cysT	O
sbp	P
	S
	S
algI	M
algU	K
fcbC	S
	E
ygdQ	P
	O
	T
	NT
	J
yeeZ	GM
purB	F
	E
relA	KT
nadC	H
	S
	C
	S
	S
	D
ywlB	E
nnrD	H
nusA	K
infB	J
rbfA	J
truB	J
rpsO	J
pnp	J
pepR	S
	S
gltB	E
	MU
yyaL	O
	J
	L
recC	L
recB	L
recD	L
hndI	V
yadH	V
yusZ	S
ppnP	S
	S
thiC	H
	H
	H
lgt	M
	M
pcnB	H
recJ	L
cinA	S
argS	J
recO	L
ybeY	J
yqfF	S
phoH	T
aspS	J
dnaB	L
rplI	J
rpsR	J
ssb	L
capA	M
	S
VV3080	P
wbbL	S
rfbF	S
wbbL_2	V
rfbA	H
rfbB	M
rfbD	M
rfbC	M
smc	D
rumA	J
	T
yqjF	S
	O
	L
	T
lolD	V
lolC	M
	N
parE	L
parC	L
gltX	J
	S
mqnA	S
cheR	H
	FG
rsmH	J
murE	M
mraY	M
ftsW	D
murG	M
murC	M
	S
	S
	I
	Q
mkl	Q
mlaE	Q
	NU
ddl	F
metW	Q
metXA	E
metY	E
	UW
rsmE	J
	O
fliN	NTU
qmcA	O
qmcA	O
	OU
	C
argH	E
ppiB	O
fliM	N
	PT
	S
queF	F
guaA	F
	M
lgtF	M
gmhA	G
	P
	T
leuC	E
leuD	E
cysK	E
	L
	L
cysK	E
leuD	E
leuC	E
	T
	P
gmhA	G
lgtF	M
	M
guaA	F
queF	F
	S
	PT
fliM	N
ppiB	O
argH	E
	C
	OU
qmcA	O
qmcA	O
fliN	NTU
	O
rsmE	J
	UW
metY	E
metXA	E
metW	Q
ddl	F
	NU
mlaE	Q
mkl	Q
	Q
	I
	S
	S
murC	M
murG	M
ftsW	D
mraY	M
murE	M
rsmH	J
	FG
cheR	H
mqnA	S
	KLT
	L
yfeS	S
	S
	S
carF	I
mscS	M
ladC	T
	S
	K
	S
	S
	S
	K
	S
	KLT
xerD3	L
tonB	U
exbD	U
exbB2	U
	M
	E
	S
HDHD3	S
thiJ	S
	S
	L
	Q
	P
	S
	T
	C
pepP	E
	M
	I
bfr	P
bfr	P
	I
	M
pepP	E
	L
exeA	U
gam	S
	S
	S
gam	S
exeA	U
	L
bcp	O
pepA	J
	S
	J
spsF	M
rhlB	L
amiA	M
amiA	M
rhlB	L
spsF	M
	J
	S
pepA	J
bcp	O
	M
sbp	P
mgtA	P
kinB	T
	T
fbp	G
rpsU	J
yqeY	S
dnaG	L
rpoD	K
glpD	C
tyrS	J
pdaB	G
mepB	S
mepB	S
lytR	K
rsfS	J
	M
alkA	L
tetA	EGP
	S
	S
typA	T
	I
	S
	U
nusB	K
ribH	H
	S
	V
thlA	I
ttgR	K
phr	L
	S
	T
M1-688	GM
	S
yqbT1	S
	S
	I
	P
lolA	M
	C
	C
mgtE	P
motB	N
czcD	P
uvrA	L
sppA	OU
sua5	H
	S
CP_0807	S
leuA	E
	M
	E
	E
argG	E
coaD	H
ndk	F
icd	CE
cqsS	T
	T
rnfB	C
	E
recQ	L
	M
fruA2	G
	P
nikC	P
	T
Z012_08985	S
	S
	K
	S
sigX	K
nuoN-1	C
nuoM-1	C
	IQ
cya1	T
mcd	C
	S
Otg1	S
mltG	S
hisE	E
	V
	V
hisE	E
mltG	S
Otg1	S
	S
mcd	C
cya1	T
	IQ
	M
	S
	S
flhO	N
fur	K
	S
	C
	T
	S
spoU	J
cysS	J
axeA	Q
folD	F
asnS	J
	S
	S
dinG	L
	S
clpB	O
HA62_21285	S
	K
	IQ
nadD	H
radA	O
rnd	L
	G
spoIVB	S
alkH	C
	T
ilvB	H
ilvB	H
ilvB	H
tpx	O
	G
nadD	H
proA	E
proB	E
obg	S
rpmA	J
rplU	J
	S
nth	L
yngG	E
	M
rlmN	J
trpC	E
	T
murD	M
fliC	N
flaB	N
mxcH	M
	S
	S
corA	P
	I
	S
	T
gacS	T
	S
ispB	H
	P
	G
	S
ladC	T
	N
	P
	M
	K
	S
queD	H
queC	F
pntA-2	C
pntB	C
	O
	G
	S
	H
ydaF_1	J
yfcH	S
	E
wecA	M
dapA	E
dapB	E
dacA	S
ybbR	S
acpS	I
	T
	M
rpsB	J
tsf	J
pyrH	F
frr	J
uppS	H
cdsA	S
dxr	I
rseP	M
proS	J
trpB	E
trpA	E
	T
dxs	H
sscB	NU
	S
	K
	Q
	S
	S
	O
	O
	H
dedA	S
ychM	P
cecC	MU
	P
groS	O
groL	O
	S
yvqK	S
dtpT	E
	M
lonD	S
rfaE	M
hldE	H
pyrG	F
kdsA	M
	S
lptA	S
lptB	S
rpoN	K
hprK	H
ptsH	G
ntrY	T
ntrX	T
priA	L
fmt	J
	KLT
rpe	G
rpsP	J
CP_0026	L
rimM	J
trmD	J
rplS	J
rnhB	L
flhB2	S
	T
yraN	L
comM	O
nlpD	M
gspC	U
gspD	NU
gspE	NU
gspF	U
lspG	U
gspJ	U
gspK	U
	NU
	E
nrdJ	F
xseB	L
xseA	L
ydiK_1	S
apl	S
	S
leuA2	E
pth	J
xerC	D
hslV	O
hslU	O
	G
pdhC	C
icc	S
mrp	D
ubiX	H
ubiA	H
CP_0812
ychF	J
mutY	L
ubiD	H
hldD	M
bigR	K
	IQ
	T
recN	L
	U
exbD2	U
yaeT	M
pcrA	L
suhB2	G
	M
tlpA	CO
fadD	I
ptsI	G
lpxC	M
csgA	S
WQ51_05710	S
WQ51_05710	S
	S
yhaZ	L
	C
	G
	M
	L
	F
	S
phaR	K
	T
	D
rnfB	C
spsC	E
ctaB	O
ctaA	O
	S
coxB	C
coxA	C
coxC	C
carD	K
yacL	S
pckA	H
soj	D
gatB	J
dnaE	L
pstS	P
kamA	C
	M
yqaA	S
oprH	KLT
pyrF	F
SRM	E
speD	E
speH	E
alr	M
phoR	T
yjbJ	M
	K
acnA	C
	M
epmA	J
	K
phhB	H
	S
pykF	G
asd	E
	M
ntrX	T
soj	D
spo0J	K
yvfR	V
	V
pyrD	F
sixA	T
hpt	F
MA20_07375	P
ohrR	K
gpo	O
	S
kefC	P
csrA	J
fliW	S
flgL	N
flgK	N
	M
	S
ygdD	S
ypwA	E
	S
uxs	GM
pntA	C
	I
hisS	J
	MU
folP	H
rlpA	M
cysE	E
	S
dinF	V
gltP	C
pdtaS	T
vraS	T
	S
dcd	F
	I
	E
	S
	S
	V
def2	J
rsbU	T
	T
	I
accB	I
cheB	NT
cheD	NT
	NT
aer2	T
cheA2	T
	T
	T
	T
ispH	IM
fliH	N
fliG	N
fliF	N
fliI	NU
ylxF	S
ccr	C
acuB	S
cstA	T
nudC_1	F
	M
	S
	K
pcaF	I
ytpA	I
	EGP
MDE1	E
	L
	L
	I
	S
acuC	BQ
	S
	T
	E
glpF	G
	M
	L
	G
yebC	K
ruvC	L
	P
carB	F
	S
	CO
fusA	J
tuf	J
rpsJ	J
rplC	J
rplD	J
rplW	J
rplB	J
rpsS	J
rplV	J
rpsC	J
rplP	J
rpsQ	J
rplN	J
rplX	J
rplE	J
rpsH	J
rplF	J
rplR	J
rpsE	J
rpmD	J
rplO	J
	I
	S
	I
thiM	H
	C
MA20_16375	S
	G
	KLT
	O
	Q
	C
ccmF	O
ccmE	O
	S
dsbC	O
	P
	N
	M
	P
	MU
rsbV	T
ykcC	M
ligA1	N
	I
	S
	S
	I
glyA	E
	H
	S
	S
	S
rsbU	KT
	S
lipA	H
rluF	J
	M
tal	G
purH	F
	F
fliS	N
mcrA	V
dedA	S
dgt	F
iscS	E
	S
	I
eapA	C
	C
	K
	S
	M
	E
	T
yfeS	S
ANKRD16	S
yfeS	S
	NU
	T
	T
	T
	T
	T
	T
pdxH	S
argF	E
citE	G
	L
	K
msr0960	K
	T
flgE	N
flgD	N
	T
yhhW_2	S
catD	S
	S
	KLT
	V
	K
	T
ybcL	S
	S
	S
tehB	P
rumA	J
	E
	C
psd	I
	S
fliN	N
fliZ	N
fliP	N
fliQ	N
fliR	N
flhB	N
flhA	N
flhF	N
flhG	D
sigD	K
	L
ylzA	S
gmk	F
	S
	E
	E
motB	N
	G
hmuO	C
fur	P
	O
	O
apt	F
htpX	O
pbuG	P
sspB	S
capD	GM
	T
	S
	S
	M
	P
	S
	S
copA	P
gst1	O
yobU	K
	T
msrA	O
aroA	E
pheA	E
scpB	D
scpA	D
cheB	NT
cheB	N
cheA	T
cheW2	NT
fthC	H
zapA	D
rplT	J
rpmI	J
infC	J
thrS	J
carA	F
	NU
htpG1	O
	K
sucA	C
lpd	C
sucB	C
mrcA	M
	S
	S
ykbA	E
truD	J
badR	K
	S
yjdJ	S
yhiN	S
	EG
lpxD	M
msr0960	K
msr0960	K
lpxD	M
	EG
yhiN	S
yjdJ	S
	S
badR	K
truD	J
ykbA	E
	S
	K
cas3	L
cas5d	S
csd1	S
cas7c	L
cas4	L
cas1	L
cas2	L
	NT
lpdA	C
fur	K
arsB	P
ydcN	K
rluC	J
rsmI	H
lppF	E
	M
ruvA	L
fusA	J
nlpD_2	D
	F
cpoB	T
	K
prmC	J
	S
	T
czcA	V
czcA	V
	M
	G
	MU
	G
	N
	KLT
	MU
estX	I
mdmC	S
ivd	C
etfB	C
	C
trpS	J
comEC	S
ksgA	J
	T
	V
sixA	T
	G
tesA	E
ttg2E	T
	L
clpC	O
MA20_18455	U
yqeV	J
	T
	T
	S
	Q
	S
apgM	G
	S
lacB	G
serC	E
	S
gcvT	H
gcvH	E
gcvP	E
	Q
ybaN	S
flgB	N
flgC	N
fliE	N
	S
	S
glpQ	C
	S
	S
	S
gam	S
	S
fumC	C
maeB	C
mnmE	J
jag	S
yidC	U
yidD	S
rpmH	J
avtA	H
frnE	Q
dsb	Q
	K
nuoI	C
nuoG	C
aroC	E
cnpD3	T
MA20_35245	V
	S
MA20_06625	S
norR	T
hpt	DF
engB	D
	S
trmB	J
	O
	G
	N
rsgA	S
	T
ybaZ	L
thiD	H
	S
	O
hisA	E
hisH	E
hisB	E
	S
	S
prfA	J
	E
pdxJ	H
ctpA	M
nadB	H
	M
	S
	M
nlpD	M
	M
	M
	S
lytH	M
nhaC	C
	J
lldD	C
mnmA	J
	T
proC	E
yggS	S
	N
	S
waaA	M
AVP1	C
	S
aglA	G
murF	M
purE	F
purK	F
	S
	P
	S
mtnA	J
	L
	Q
	Q
	S
	F
	S
phzF	S
phzF	S
	S
	F
	S
	Q
	Q
	L
mtnA	J
	S
	P
	S
fadF	C
	M
mqnC	H
	S
ndh	C
ptpA	T
	S
glxR	K
yfiQ	I
	S
spo0J	K
soj	D
HEMH	H
	H
hemN	H
hemE	H
	K
	T
hemL	H
hemB	H
hemC	H
hemA	H
yitU	S
mqnD	S
metF	E
echA21	I
hlb	S
hlb	S
rho	K
rpmE	J
nifU	C
	S
mrcA	M
phuW	S
btuE	O
	P
	S
coaX	K
birA	H
birA	H
coaX	K
	S
	NT
qcrC	C
	C
mauG	C
lpxD	I
	C
	S
tadA	FJ
dnaX	H
ybaB	S
recR	L
glnH	ET
	MU
serS	J
ycfH	L
	M
	M
spo0J	K
soj	D
rsmG	J
	E
gidA	D
ilvE	E
holB	L
dnaA	L
dnaN	L
recF	L
gyrB	L
gyrA	L
dusC	H
	T
maf	D
	IQ
yciO	J
recJ	L
pcnB	H
	M
lgt	M
	S
ttuD	G
gck	G
	T
	T
	T
ppiB	M
ladC	T
	S
	T
pabB	EH
ligT	J
aat	O
fadD	I
	GM
	S
	O
	KT
ccmC	O
ccmA	V
MA20_14675	P
	Q
	S
mrr	L
	S
	K
	S
	S
	H
	S
	S
	H
	EGP
hlb	S
	Q
mnmC	E
dusA	J
gph1	S
kamA	C
ddlA	F
	H
	H
ddlA	F
kamA	C
gph1	S
	S
	S
	DZ
	K
	S
	S
yjiN	S
pdtaS	T
DGK1	I
lepA	J
acdS	E
	EG
	M
	KLT
	S
crtU	CH
	CH
	KLT
kdpA	P
kdpB	P
kdpC	P
	T
	T
pldB	I
	T
	MP
rlmL	H
ephD	S
	L
	S
rsbV	T
tgt	J
fur	P
	M
gpsA	I
	S
recG	L
	M
galE	M
lpxA	I
fic	S
aroF	E
rplQ	J
	S
hsdR	L
prrC	V
	V
hsdM	V
hsdM	V
rplV	S
yjgM	H
	S
dnaQ2	L
ugd	C
wzt	GM
	P
radC	E
pssA	I
tsaD	O
ctpA	M
lexA	K
czcB1	M
	MU
	V
glcK	GK
hinT	FG
mprF	S
	T
	I
stp	T
	IQ
fcbC2	S
mdcA	I
	I
pkn5	KLT
	S
	T
ispF	H
lon	O
	E
dps	P
	J
	P
ytpA	I
	I
	I
	K
srrB	KT
	Q
	S
yceA	S
	K
	K
yceA	S
	S
	Q
	K
fcl	GM
lhgO	C
gmhA	G
galE3	M
	JM
hldE	H
	M
ntdA	E
	E
	S
fas2	G
	G
	Q
mutT	F
	Q
	G
	H
	E
	J
	S
	S
pglK	V
rmlD	E
pseC	E
	C
spsF	M
spsF	M
hemL	HM
	S
pseG	M
pseG	M
pseI	M
dksA	T
	DM
	H
	S
irpA	S
	C
icmP	P
fecA	P
	E
yhcX	S
IV02_25675	C
ppk	P
hemN	H
nagZ	G
tesA	E
tig	D
clpP	O
clpX	O
	S
	U
srkA	F
rbpA	S
	O
	T
rsbP	T
murD	M
capC	S
pgsW
	S
	T
	T
pdtaS	T
yfmR	S
ercc3	L
aspC	E
ybfF	S
	E
thrC	H
	O
mdh	C
bioF	E
bioD	H
bioA	H
bioB	H
estA	E
serB	ET
mutS	L
trpF	E
metG	J
glnD	H
	S
	M
acrD4	V
tolC	MU
acd	I
yeaP	T
murB	M
coaBC	H
coaBC	H
corC	S
fliD	N
rsbU	T
rsbU	EKT
ribF	H
ribF	H
rsbU	EKT
rsbU	T
fliD	N
ribBA	H
ktrB	P
ubiA	H
scsD	CO
	C
	S
	C
ispA	H
rrmJ	J
yrhL	I
acyII	S
acyII	S
yrhL	I
rrmJ	J
ispA	H
	C
	S
	C
scsD	CO
ubiA	H
ktrB	P
	C
rumA	J
lytB	D
lolD	V
lolE-2	MV
pyrE	F
nadE	H
rsmI	H
	C
lyc	M
yfeS	S
phoU	P
	S
	L
	L
	P
safC	S
	S
ymxG	S
pqqL	S
yajQ	S
alaS	J
rpsI	J
rplM	J
	L
	Q
arsC	P
fliG	N
	T
	S
suhB	G
bgaA	G
hslO	O
yjeE	S
yeaZ	O
rnr	J
	E
aroD	E
kdsD	M
nusG	K
aer	T
ispG	H
adh4	C
	P
	L
	S
moeB	HP
yheS_3	S
	S
	S
	K
gpmI	G
aidB	I
purC	F
purS	F
purQ	F
purQ	F
purS	F
purC	F
moxR	S
	S
batA	S
batB	K
	S
	S
htpG	O
	S
spoIIAA	T
nadK	G
desC	I
	S
argK	E
meaA	I
	Q
	S
	S
	S
yehI
yehL	S
yehM	S
	S
yehQ	S
putP	E
lysC	E
sufB	O
TPX1	O
	T
	S
pagC	M
pagC	M
	S
	T
TPX1	O
sufB	O
	L
	L
	M
	L
leuS	J
ybbA	Q
MA20_43810	Q
yqgE	K
gnnA	S
dnaJ	O
dnaK	O
grpE	O
hrcA	K
truA	J
	S
plsC	I
mccA	I
mccA	I
prfC	J
	S
	MP
	S
queD	H
rodA	D
mrdA	M
mreC	M
mreB	D
ppx	FP
	L
	M
atpC	C
atpD	F
atpG	C
atpA	F
atpH	C
atpF	C
atpE	C
atpB	C
lepB	U
	G
	K
	K
ispE	I
glmU	M
prs	EF
ctc	J
pth	J
ftsH	O
MA20_25125	S
	S
speE	S
	S
	K
amtB	P
	V
pilR	T
gnfK	T
tpiA	F
	T
pgk	G
gapA	G
	T
	T
lepB	U
yrdA	S
	G
cysK	E
topA	L
modF	P
	T
panD	H
lipB	H
murJ	M
CP_0257	S
	K
	S
	S
	I
cheR	NT
cheB	NT
	T
	T
	GM
	F
	D
	S
cysH	EH
cysD	EH
cysN	P
cobA	H
ytnM	H
cysI	C
	G
yneA	M
	S
	P
	P
	S
	S
gpmB	G
cobS	H
cobT	H
	E
flgJ	MNO
flgI	N
flgH	N
flgG	N
	L
	S
	S
btuB	H
capA	M
crtF	H
	T
rre-1	T
	S
	S
	S
eamA1	EG
	S
	T
lspA	MU
aarF	S
	S
nylA	J
	K
spoIIAA	T
ileS	J
purL	F
dsbD	CO
glnA	E
smc	D
	S
plsY	I
der	S
smpB	J
	S
patA	E
pilD	NOU
rlmL	L
lolD	V
lolC	M
	M
	K
	M
	P
plsX	I
rpmF	J
hisG	F
rpsA	J
cmk	F
aroA	E
dapF	E
	I
tatC	U
trxA	O
	F
fadE20	I
glnD	O
hemH	EGP
uvrB	K
	I
	L
	L
	T
	S
eno	G
clpP1	OU
	S
	S
	F
secA	U
czcC	MU
	M
czcA	P
	I
cca	J
rnhA	L
ate	O
dprE2	S
dprE1	C
	M
	M
	M
ykuI	T
guaB	F
rsmE	J
thiE	H
rffM	M
lysS	J
	M
pgaB	G
	S
pgsA	I
fliG	N
pdhC	C
pdhB	C
pdhA	C
	T
	T
creD	V
flaB	N
fliC	N
cccE	C
	S
LA2027	S
	O
	S
	S
mauG	C
MA20_45145	I
	F
	Q
	H
rbn	S
	M
	H
wcaE	S
fdtB	E
	S
yfnF	M
	V
	V
wzx	S
wcaJ	M
wbuB	M
wecB	M
capF	GM
capD	M
	M
	L
greA	K
	N
	N
hemG	H
	M
kdsA	M
kdsD	M
	G
	IQ
	AJ
	H
	S
	IQ
kdsB	M
kdsC	S
	M
	H
CP_0328	M
pdxA	H
sscB	NU
tmk	F
degP	M
degP	M
ruvB	L
	S
	T
	T
rsmD	L
	S
msrB	C
	V
acd	I
	S
VVA1695	K
metK	H
tklB	G
clpS	S
	E
	S
	I
prlC	E
	O
	S
	I
yfiH	S
cheB	T
leuB	C
argD	E
pmmB	G
	E
nth	L
HA62_15520	I
prfA3	J
uvrC	L
	I
	M
	M
	M
	M
	M
fadD	I
argC	E
recA	L
	FG
tldD	S
pmbA	S
	M
pbpC	M
moxR	S
	S
panE	H
CP_0175	S
pcrA	L
slyD	O
	T
fadH	C
SER33	EH
	I
	C
sdhC	C
sdhA	C
sdhB	C
	S
	C
secY	U
adk	F
infA	J
rpsM	J
[truncated: 567 more rows]

[truncated: 56 more sheets: 778_CG272, 779_CG272, 790_CG272, 801_CG272, 803_CG272, 804_CG272, 805_CG272, 833_CG272, Shared_by_CG272, 41_Other, 43_Other, 44_Other, 46_Other, 731_Other, 732_Other, 734_Other, 735_Other, 745_Other, 746_Other, 747_Other …]
