# Supplementary material for: Genetic diversity of Leptospira isolates in Lao PDR and genome analysis of an outbreak strain
Source: PLoS Negl Trop Dis. 2021 Dec 28;15(12):e0010076. doi: 10.1371/journal.pntd.0010076 (PMC8746763; doi:10.1371/journal.pntd.0010076)
Supplement: S5 Table — Statistics from reference-guided Illumina reads mapping. (XLSX) [file pntd.0010076.s005.xlsx]

## Sheet: Feuil1
ID	Clade	Clonal group	Total number of reads after QC	Mean deep coverage	Broad coverage	Length of the chromosome 1	Length of the chromosome 2	Total length
718	2	272	294876389	62.38	98.6	4311933	355109	4667042
731	3	28	166985946	35.32	91.1	4315129	355387	4670516
732	3	28	369350891	78.13	91.8	4314956	355455	4670411
733	2	272	419549937	88.75	98.4	4311926	355102	4667028
734	3	28	330172744	69.85	91.3	4315344	355493	4670837
735	3	28	382676970	80.95	91.4	4315346	355529	4670875
742	2	272	327600914	69.3	98.4	4311941	355109	4667050
743	2	272	372339829	78.77	98.5	4311940	355102	4667042
744	2	272	437180738	92.48	98.4	4311932	355109	4667041
745	1	275	150899281	31.92	91.3	4313208	355187	4668395
746	1	276	372514157	78.8	94.1	4313938	355370	4669308
747	1	277	353352786	74.75	94.4	4313851	355295	4669146
748	3	28	319210016	67.53	89.5	4314630	355448	4670078
749	2	272	311425803	65.88	95	4311930	355101	4667031
751	2	272	319102246	67.5	96.5	4311946	355101	4667047
753	1	278	237961885	50.34	89.9	4313677	355352	4669029
754	1	279	269886552	57.09	88.6	4313462	355313	4668775
755	1	280	280104529	59.25	93.6	4313738	355335	4669073
756	1	281	269722286	57.06	94	4313722	355352	4669074
759	3	284	279262245	59.08	90.9	4315059	355496	4670555
762	2	272	181746989	38.45	97.8	4311938	355100	4667038
763	1	285	283351846	59.94	92.1	4313604	355297	4668901
764	1	286	326934752	69.16	94	4314051	355365	4669416
771	3	287	218613433	46.25	91.7	4315589	355591	4671180
773	2	272	161429822	34.15	98.6	4311942	355102	4667044
774	1	289	210391301	44.51	90.7	4313976	355302	4669278
775	3	30	235075205	49.73	95.4	4314458	355421	4669879
776	3	28	298300545	63.1	91.3	4315379	355488	4670867
777	1	27	302163819	63.92	92.1	4313993	355347	4669340
778	2	272	327044559	69.18	98.6	4311952	355109	4667061
779	2	272	346647998	73.33	98.5	4311939	355102	4667041
780	1	290	183460922	38.81	93.7	4313962	355321	4669283
782	3	30	330097436	69.83	95.6	4314393	355445	4669838
788	3	284	190162529	40.23	89.2	4314542	355430	4669972
789	3	40	195145047	41.28	90.5	4313938	355327	4669265
790	2	272	107853156	22.82	97.3	4311940	355100	4667040
800	1	277	201400506	42.6	93.2	4313554	355313	4668867
801	2	272	218330831	46.19	97.4	4311933	355100	4667033
802	1	295	160845722	34.03	93.3	4313559	355332	4668891
803	2	272	160844197	34.03	96.2	4311948	355100	4667048
804	2	272	270468799	57.22	97.4	4311936	355101	4667037
805	2	272	185086144	39.15	97.7	4311929	355100	4667029
807	1	297	258910048	54.77	94.5	4313524	355363	4668887
808	1	298	206046483	43.59	92.6	4313656	355303	4668959
811	3	300	211315783	44.7	90	4314729	355468	4670197
821	3	28	212180760	44.89	90.1	4314706	355419	4670125
825	1	302	223044122	47.18	93.5	4313589	355302	4668891
826	3	40	219483117	46.43	92	4314141	355373	4669514
828	3	40	204946497	43.36	89.2	4313741	355292	4669033
829	1	303	224493765	47.49	93.2	4313779	355311	4669090
833	2	272	206174621	43.61	97	4311939	355100	4667039
