# Supplementary material for: Genetic diversity of Leptospira isolates in Lao PDR and genome analysis of an outbreak strain
Source: PLoS Negl Trop Dis. 2021 Dec 28;15(12):e0010076. doi: 10.1371/journal.pntd.0010076 (PMC8746763; doi:10.1371/journal.pntd.0010076)
Supplement: S6 Table — (XLSX) [file pntd.0010076.s006.xlsx]

## Sheet: Feuil1
id	isolate	species	serogroup	isolation_year	country	cluster	host
762	201801752	interrogans	Autumnalis	1905	Laos	272	Human
763	201801759	interrogans	Bataviae	1905	Laos	285	Human
761	201801571	interrogans	Sejroe	1937	Indonesia	238	Human
422	fugis1186	interrogans	Australis	1957	Malaysia	175	Human
424	fugis1227	interrogans	Australis	1957	Malaysia	175	Human
746	201801158bis	interrogans	Grippotyphosa	2006	Laos	276	Human
769	201801185ter	interrogans	Canicola	2006	Laos	28	Human
777	201801751	interrogans	Bataviae	2006	Laos	27	Human
778	201801753	interrogans	Autumnalis	2006	Laos	272	Human
800	201801157cinq	interrogans	Grippotyphosa	2006	Laos	277	Human
731	201801160	interrogans	Canicola	2007	Laos	28	Human
732	201801161	interrogans	Canicola	2007	Laos	28	Human
718	201801165	interrogans	Autumnalis	2008	Laos	272	Human
733	201801162	interrogans	Autumnalis	2008	Laos	272	Human
734	201801164	interrogans	Canicola	2008	Laos	28	Human
735	201801173	interrogans	Canicola	2008	Laos	28	Human
747	201801168bis	interrogans	Grippotyphosa	2008	Laos	277	Human
748	201801169bis	interrogans	Canicola	2008	Laos	28	Human
749	201801170bis	interrogans	Autumnalis	2008	Laos	272	Human
750	201801172bis	interrogans	Autumnalis	2008	Laos	272	Human
782	201801167	interrogans	Autumnalis	2008	Laos	30	Human
801	201801171quat	interrogans	Autumnalis	2008	Laos	272	Human
821	201801163	interrogans		2008	Laos	28	Human
751	201801181bis	interrogans	Autumnalis	2009	Laos	272	Human
752	201801184bis	interrogans	Canicola	2009	Laos	28	Human
753	201801193bis	interrogans	Bataviae	2009	Laos	278	Human
774	201801765	interrogans	Icterohaemorrhagiae	2009	Laos	289	Human
775	201801176ter	interrogans	Autumnalis	2009	Laos	30	Human
783	201801179	interrogans	Bataviae	2009	Laos	40	Human
802	201801175quat	interrogans	Grippotyphosa	2009	Laos	295	Human
803	201801180ter	interrogans	Autumnalis	2009	Laos	272	Human
804	201801182bis	interrogans	Autumnalis	2009	Laos	272	Human
805	201801183cinq	interrogans	Autumnalis	2009	Laos	272	Human
754	201801195	interrogans	Bataviae	2010	Laos	279	Human
776	201801197ter	interrogans		2010	Laos	28	Human
806	201801196bis	interrogans	Bataviae	2010	Laos	296	Human
826	201801186	interrogans	Bataviae	2010	Laos	40	Human
833	201801187	interrogans	Autumnalis	2010	Laos	272	Human
742	201801189	interrogans	Autumnalis	2011	Laos	272	Human
759	201801207	interrogans	Pomona	2011	Laos	284	Human
771	201801755	interrogans	Pomona	2011	Laos	287	Human
773	201801757	interrogans	Autumnalis	2011	Laos	272	Human
743	201801190	interrogans	Autumnalis	2012	Laos	272	Human
744	201801191	interrogans	Autumnalis	2012	Laos	272	Human
755	201801200bis	interrogans	Icterohaemorrhagiae	2012	Laos	280	Human
807	201801199quat	interrogans	Autumnalis	2012	Laos	297	Human
808	201801202bis	interrogans	Grippotyphosa	2012	Laos	298	Human
745	201801194	interrogans	Australis	2013	Laos	275	Human
772	201801756	interrogans	Pomona	2013	Laos	288	Human
788	201801210	interrogans	Pomona	2013	Laos	284	Human
809	201801756bis	interrogans		2013	Laos	288	Human
756	201801203bis	interrogans	Grippotyphosa	2014	Laos	281	Human
779	201801758	interrogans	Autumnalis	2014	Laos	272	Human
828	201801204	interrogans		2014	Laos	40	Human
829	201801209	interrogans	Pyrogenes	2015	Laos	303	Human
764	201801761	interrogans	Grippotyphosa	2016	Laos	286	Human
780	201801762	interrogans	Icterohaemorrhagiae	2016	Laos	290	Human
825	201801159	interrogans	Autumnalis	2016	Laos	302	Human
811	201801763bis	interrogans		2017	Laos	300	Human
789	201801211	interrogans	Bataviae		Laos	40	Human
790	201801764	interrogans	Autumnalis		Laos	272	Human
31	Hardjoprajitno	interrogans	Sejroe		Indonesia	19	Human
32	Kariadi-Satu	interrogans	Bataviae		Indonesia	4	Human
33	Swart	interrogans	Bataviae		Indonesia	4	Human
41	UI08452	interrogans			Laos	26	Human
42	UI08561	interrogans	Bataviae		Laos	27	Human
43	UI09600	interrogans			Laos	28	Human
44	UI12621	interrogans			Laos	29	Human
45	UI12758	interrogans			Laos	30	Human
46	UI12764	interrogans	Grippotyphosa		Laos	31	Human
51	Langkawi	interrogans	Icterohaemorrhagiae		Malaysia	34	Human
56	L495	interrogans	Pyrogenes	2016	Philippines	23	Human
60	FPW1039	interrogans			Thailand	38	Human
62	L0374	interrogans	Pyrogenes		Thailand	39	Human
64	L0887	interrogans	Sejroe		Thailand	26	Human
66	L1111	interrogans	Bataviae		Thailand	40	Human
70	P2529	interrogans	Autumnalis		Thailand	30	Human
72	UT126	interrogans			Thailand	41	Human
73	UT234	interrogans	Bataviae		Thailand	26	Human
299	Andaman	interrogans	Grippotyphosa		Andaman Islands	2	Human
406	201700049	interrogans	Sejroe		Indonesia	19	Human
